# Supplementary material for: Human blood vessel organoids reveal a critical role for CTGF in maintaining microvascular integrity
Source: Nat Commun. 2023 Sep 9;14:5552. doi: 10.1038/s41467-023-41326-2 (PMC10492781; doi:10.1038/s41467-023-41326-2)
Supplement: Supplementary file 3 — Supplementary Dataset 1 [file 41467_2023_41326_MOESM3_ESM.xlsx]

## Sheet: Sheet1
Metabolomics PFK15 vs CTR
	logFC	P.Value	adj.P.Val
NADP+	16.7306	2.20584e-11	2.18378e-09
GSHGlutathione	-5.38831	7.49836e-10	3.71169e-08
Oxoglutaricacid(Î±-KG)	-2.86494	1.4427e-07	4.0621e-06
Aldehydo-D-ribose5-phosphate	-2.65951	1.64125e-07	4.0621e-06
D-2-Hydroxyglutaricacid	1.7917	4.48107e-07	8.87253e-06
Creatine	-1.64394	4.53127e-06	7.47659e-05
L-Ornithine	-1.24582	5.96803e-06	8.4405e-05
D-Glycerate2-phosphate(2-PG)	-0.933395	1.68677e-05	0.000192042
L-Citrulline	-1.0688	1.74584e-05	0.000192042
Î²-Alanine	-0.896416	3.94238e-05	0.000390296
L-Homoserine	-0.962352	4.79426e-05	0.000431484
L-AsparticAcid	-0.975401	5.26631e-05	0.000434471
UDP-N-acetyl-glucosamine(UDP-GlcNAc)	-0.868876	6.1968e-05	0.000438202
UDP-N-acetyl-galactoseamine(UDP-GalNAc)	-0.868876	6.1968e-05	0.000438202
Malicacid	-2.84096	0.000116744	0.000770509
L-Threonine	-0.626518	0.000175009	0.000994224
Fumaricacid	-0.643159	0.000176922	0.000994224
2-Hydroxyhexanoicacid	1.03828	0.000180768	0.000994224
L-Proline	-1.32507	0.000200145	0.00104286
Succinicacid	1.7373	0.000279246	0.00138227
D-Glucose6-phosphate	1.79297	0.000320521	0.00151103
Uridine	-0.710458	0.000387451	0.00174353
D-Xylulose5-phosphate(X5P)	1.44611	0.000477369	0.00205476
3-Phospho-D-glyceroylphosphate(1,3BPG)	-1.33766	0.000634785	0.00261849
Lacticacid	-1.71813	0.00111599	0.00441932
3-HydroxyButyrate	-0.681563	0.00131072	0.00499081
GSSGL-Gluthathione(oxidized)	1.15747	0.00168225	0.00616826
D-Sedoheptulose-7-phosphate	0.627246	0.00191514	0.0067714
Threonicacid	-1.31253	0.00208468	0.00711666
cis-Aconitate	-0.779132	0.00236894	0.00781751
L-Glutamine	-1.44351	0.00284367	0.00908141
L-Isoleucine	-3.67119	0.00293823	0.00909016
Glycerate	0.962949	0.00306063	0.0091819
D-Ribose5-phosphate	1.35045	0.00346176	0.0100798
D-Fructose1,6-bisphosphate(FBP)	2.16997	0.00405903	0.0114813
D-Erythrose4-phosphate	15.4225	0.00489903	0.0134723
Uridine5'-diphosphate(UDP)	-0.678749	0.00573008	0.0153318
D-Glycerate3-phosphate(3-PG)	-1.00268	0.00747062	0.0194629
Scyllo-inositol	-1.11614	0.0117224	0.0297567
L-Carnosine	0.92445	0.0125562	0.0310767
D-Galactonicacid	-0.963251	0.0149292	0.0360486
D-Ribulose5-phosphate	1.19247	0.017926	0.0422542
Hydroxy-L-proline	-1.44307	0.0188586	0.0434106
L-Cystathionine	-0.964761	0.0196543	0.0434106
Uridine5-monophosphate(UMP)	-0.466205	0.0197321	0.0434106
Phosphoenol-pyruvate(PEP)	-0.765135	0.0214821	0.0462331
3-HydroxyGlutarate	-0.38912	0.0226559	0.047722
Dihydroxyacetonephosphate(DHAP)	0.392751	0.0244614	0.0494221
Glyceraldehyde3-phosphate(GAPG3P)	0.392751	0.0244614	0.0494221
Adenosine	1.22763	0.0258686	0.0512198
Glycine	-0.402013	0.0291545	0.055708
D-Glucose	0.467322	0.0292608	0.055708
D-Erythrose	1.43686	0.0306692	0.0572878
N-Acetyl-L-asparticacid	-0.537074	0.0457297	0.0838377
Glycerol	0.637091	0.0498499	0.0897298
Cytidine5'-diphosphate(CDP)	-0.278042	0.0657427	0.116224
L-Tyrosine	-0.271368	0.0983673	0.170848
UDP-glucose	-0.282777	0.121545	0.207178
Oroticacid	0.3982	0.12347	0.207178
Citricacid	1.20162	0.129373	0.213465
L-Leucine	1.82584	0.144337	0.234253
3-Hydroxy3-MethylGlutarate	0.177161	0.16852	0.269088
Taurine	-0.407043	0.173841	0.273179
L-Serine	0.671644	0.181215	0.276241
L-Methionine	-0.756739	0.18137	0.276241
HydroxyMethylGlutarylCoA(HMG-CoA)	-0.80128	0.193927	0.29089
AICAR	0.354512	0.199325	0.294525
Oxaloacetate	-7.2132	0.236885	0.344877
Adenosine5'-diphosphate(ADP)	-0.208885	0.257706	0.369752
NADH	-0.229075	0.269897	0.379882
Î³-Amino-n-butyricacid(GABA)	-0.106651	0.272441	0.379882
L-Glutamicacid	0.1001	0.293065	0.397616
L-Tryptophan	0.936273	0.293192	0.397616
N-Carbamoyl-L-asparticacid	-0.451645	0.305721	0.408313
D-isocitrate	-0.394148	0.309453	0.408313
L-Alanine	-0.309128	0.313453	0.408313
Adenosine5'-monophosphate(AMP)	0.156895	0.393608	0.500092
Folicacid	0.191352	0.398633	0.500092
Itaconate	0.10014	0.401559	0.500092
L-Phenylalanine	0.399225	0.404115	0.500092
Dihydroxyphenylalanin(DOPA)	-0.180096	0.424896	0.519317
Guanosine5'-triphosphate(GTP)	-0.198508	0.494041	0.59139
L-Histidine	0.346959	0.495812	0.59139
L-Asparagine	0.0944008	0.553629	0.652491
D-Gluconicacid	0.143232	0.579744	0.675231
L-Valine	0.0949468	0.631463	0.726917
6-Phosphogluconicacid	-0.223289	0.664942	0.756658
L-Homocystine	0.105621	0.679328	0.764244
Adenosine5'-triphosphate(ATP)	0.0650504	0.703555	0.782606
Gluconolactone	0.365053	0.737337	0.811071
N-Acetyl-D-glucosamine(GlcNAc)	-0.115807	0.762527	0.829563
D-Fructose6-phosphate	0.0781572	0.770939	0.829598
Cytidine5'-triphosphate(CTP)	-0.0448202	0.80698	0.859043
D-Glucose1-phosphate	0.0464838	0.852078	0.893186
Guanosine5'-diphosphate(GDP)	-0.0442549	0.857098	0.893186
NAD+	-0.0630379	0.889014	0.916796
Uridine5'-triphosphate(UTP)	-0.0112419	0.958695	0.978462
O-Phospho-L-serine	0.00147963	0.992123	0.999025
Guanosinemonophosphate(GMP)	-0.000222742	0.999025	0.999025
