# Supplementary material for: Human blood vessel organoids reveal a critical role for CTGF in maintaining microvascular integrity
Source: Nat Commun. 2023 Sep 9;14:5552. doi: 10.1038/s41467-023-41326-2 (PMC10492781; doi:10.1038/s41467-023-41326-2)
Supplement: Supplementary file 6 — Supplementary Dataset 4 [file 41467_2023_41326_MOESM6_ESM.xlsx]

## Sheet: Proteins
Protein FDR Confidence: Combined	Master	Accession	Description	Exp. q-value: Combined	Sum PEP Score	Coverage [%]	# Peptides	# PSMs	# Unique Peptides	# AAs	MW [kDa]	calc. pI	Score Mascot: Mascot	# Razor Peptides	CON	PFK15	CON	PFK15	CON	PFK15	CON	PFK15
High	Master Protein	P02453	Collagen alpha-1(I) chain OS=Bos taurus OX=9913 GN=COL1A1 PE=1 SV=3	0	3648.37	79	149	4490	49	1463	138.9	5.78	102991	253	6.59499e+09	9.32172e+09	9.637e+09	1.11488e+10	High	High	High	High
High	Master Protein	P02769	Albumin OS=Bos taurus OX=9913 GN=ALB PE=1 SV=4	0	3217.84	94	140	8682	135	607	69.2	6.18	212216	6	1.98926e+10	1.83855e+10	1.06061e+10	1.0482e+10	High	High	High	High
High	Master Protein	P02452	Collagen alpha-1(I) chain OS=Homo sapiens OX=9606 GN=COL1A1 PE=1 SV=5	0	3171.22	83	135	3707	34	1464	138.9	5.8	82647	1	1.42823e+08	1.72402e+08	3.31518e+08	2.67697e+08	High	High	High	High
High	Master Protein	P02768	Albumin OS=Homo sapiens OX=9606 GN=ALB PE=1 SV=2	0	3027.32	93	127	10106	122	609	69.3	6.28	244300	0	3.48854e+10	3.48747e+10	2.03972e+10	2.13264e+10	High	High	High	High
High	Master Protein	Q29443	Serotransferrin OS=Bos taurus OX=9913 GN=TF PE=2 SV=1	0	2174.96	93	114	3231	111	704	77.7	7.08	97407	3	2.77587e+09	2.62091e+09	1.28698e+09	1.24449e+09	High	High	High	High
High	Master Protein	P02465	Collagen alpha-2(I) chain OS=Bos taurus OX=9913 GN=COL1A2 PE=1 SV=2	0	1801.87	84	118	1912	73	1364	129	9.14	44110	78	2.79758e+09	3.9987e+09	4.26401e+09	4.97805e+09	High	High	High	High
High	Master Protein	P02751	Fibronectin OS=Homo sapiens OX=9606 GN=FN1 PE=1 SV=5	0	1789.28	65	141	1571	69	2477	272.2	5.5	48929	78	2.09145e+09	2.3468e+09	6.09118e+09	4.45156e+09	High	High	High	High
High	Master Protein	Q7SIH1	Alpha-2-macroglobulin OS=Bos taurus OX=9913 GN=A2M PE=1 SV=2	0	1591.29	78	118	1336	112	1510	167.5	6.02	37836	7	5.50115e+08	5.31151e+08	2.58774e+08	2.44467e+08	High	High	High	High
High	Master Protein	P04258	Collagen alpha-1(III) chain OS=Bos taurus OX=9913 GN=COL3A1 PE=1 SV=1	0	1493.7	79	93	1553	73	1049	93.6	9.38	31804	60	1.10422e+09	1.76136e+09	1.75546e+09	1.99248e+09	High	High	High	High
High	Master Protein	P08123	Collagen alpha-2(I) chain OS=Homo sapiens OX=9606 GN=COL1A2 PE=1 SV=7	0	1478.42	80	91	1224	46	1366	129.2	8.95	30906	0	1.5843e+08	1.80576e+08	3.91482e+08	3.10497e+08	High	High	High	High
High	Master Protein	P98160	Basement membrane-specific heparan sulfate proteoglycan core protein OS=Homo sapiens OX=9606 GN=HSPG2 PE=1 SV=4	0	1440.96	55	166	1015	166	4391	468.5	6.51	30432	0	3.11144e+08	4.21783e+08	5.50464e+08	4.39451e+08	High	High	High	High
High	Master Protein	P02461	Collagen alpha-1(III) chain OS=Homo sapiens OX=9606 GN=COL3A1 PE=1 SV=4	0	1367.1	66	85	1144	65	1466	138.5	6.61	23243	0	2.1205e+08	2.52979e+08	5.16749e+08	4.38268e+08	High	High	High	High
High	Master Protein	Q2UVX4	Complement C3 OS=Bos taurus OX=9913 GN=C3 PE=1 SV=2	0	1340.19	73	137	1108	137	1661	187.1	6.84	27963	0	2.66787e+08	2.8727e+08	1.26113e+08	1.6019e+08	High	High	High	High
High	Master Protein	P07589	Fibronectin OS=Bos taurus OX=9913 GN=FN1 PE=1 SV=4	0	1170.33	55	112	1094	40	2478	272	5.5	30935	0	5.02377e+07	7.35052e+07	4.87204e+07	7.34196e+07	High	High	High	High
High	Master Protein	P02787	Serotransferrin OS=Homo sapiens OX=9606 GN=TF PE=1 SV=3	0	1125.47	79	81	1169	79	698	77	7.12	32958	0	6.20633e+08	6.36428e+08	3.7875e+08	3.74564e+08	High	High	High	High
High	Master Protein	Q3SZ57	Alpha-fetoprotein OS=Bos taurus OX=9913 GN=AFP PE=2 SV=1	0	1032.13	85	71	1343	64	610	68.5	6.29	28657	7	2.21225e+09	2.25735e+09	1.53807e+09	1.42187e+09	High	High	High	High
High	Master Protein	P34955	Alpha-1-antiproteinase OS=Bos taurus OX=9913 GN=SERPINA1 PE=1 SV=1	0	904.794	58	43	1825	43	416	46.1	6.52	48215	0	1.28455e+09	1.0252e+09	7.27658e+08	4.4818e+08	High	High	High	High
High	Master Protein	P35579	Myosin-9 OS=Homo sapiens OX=9606 GN=MYH9 PE=1 SV=4	0	774.7	52	109	569	92	1960	226.4	5.6	19508	17	1.73179e+08	2.00527e+08	1.59036e+08	2.44917e+08	High	High	High	High
High	Master Protein	P12763	Alpha-2-HS-glycoprotein OS=Bos taurus OX=9913 GN=AHSG PE=1 SV=2	0	770.669	61	32	2666	26	359	38.4	5.5	76221	7	4.0068e+09	3.75267e+09	1.91639e+09	2.06162e+09	High	High	High	High
High	Master Protein	P21333	Filamin-A OS=Homo sapiens OX=9606 GN=FLNA PE=1 SV=4	0	758.37	58	108	590	98	2647	280.6	6.06	17288	10	7.4853e+07	1.17647e+08	1.68917e+08	1.87723e+08	High	High	High	High
High	Master Protein	P11047	Laminin subunit gamma-1 OS=Homo sapiens OX=9606 GN=LAMC1 PE=1 SV=3	0	727.576	44	84	824	84	1609	177.5	5.12	25357	0	1.78078e+09	1.86213e+09	4.82377e+08	1.19398e+09	High	High	High	High
High	Master Protein	P06868	Plasminogen OS=Bos taurus OX=9913 GN=PLG PE=1 SV=2	0	710.631	80	72	636	68	812	91.2	7.5	12394	4	1.5076e+08	1.70111e+08	1.91976e+08	2.46033e+08	High	High	High	High
High	Master Protein	Q3T052	Inter-alpha-trypsin inhibitor heavy chain H4 OS=Bos taurus OX=9913 GN=ITIH4 PE=1 SV=1	0	683.284	63	63	446	61	916	101.4	6.68	10386	2	9.22507e+07	1.01218e+08	4.21087e+07	6.73546e+07	High	High	High	High
High	Master Protein	P24821	Tenascin OS=Homo sapiens OX=9606 GN=TNC PE=1 SV=3	0	675.275	45	76	406	76	2201	240.7	4.89	13683	0	8.39481e+07	6.35728e+07	3.65299e+08	2.791e+08	High	High	High	High
High	Master Protein	Q3MHN5	Vitamin D-binding protein OS=Bos taurus OX=9913 GN=GC PE=2 SV=1	0	642.467	75	43	537	43	474	53.3	5.52	15621	0	2.25225e+08	2.68515e+08	1.01197e+08	1.17175e+08	High	High	High	High
High	Master Protein	P56652	Inter-alpha-trypsin inhibitor heavy chain H3 OS=Bos taurus OX=9913 GN=ITIH3 PE=1 SV=2	0	604.147	48	46	349	40	891	99.5	5.9	10636	6	5.31753e+07	5.70345e+07	2.04447e+07	3.26623e+07	High	High	High	High
High	Master Protein	P07942	Laminin subunit beta-1 OS=Homo sapiens OX=9606 GN=LAMB1 PE=1 SV=2	0	567.369	36	70	872	69	1786	197.9	4.94	21055	1	1.78657e+09	1.90721e+09	5.38833e+08	1.26568e+09	High	High	High	High
High	Master Protein	P15497	Apolipoprotein A-I OS=Bos taurus OX=9913 GN=APOA1 PE=1 SV=3	0	563.619	84	46	672	46	265	30.3	5.97	16709	0	4.44692e+08	3.84933e+08	2.15951e+08	2.39151e+08	High	High	High	High
High	Master Protein	P81187	Complement factor B OS=Bos taurus OX=9913 GN=CFB PE=1 SV=2	0	503.271	58	46	356	46	761	85.3	7.68	11289	0	4.49641e+07	4.5046e+07	1.90332e+07	2.56556e+07	High	High	High	High
High	Master Protein	Q2KJF1	Alpha-1B-glycoprotein OS=Bos taurus OX=9913 GN=A1BG PE=1 SV=1	0	490.093	63	35	358	34	503	53.5	5.43	9963	1	1.53159e+08	1.66513e+08	6.63732e+07	7.69502e+07	High	High	High	High
High	Master Protein	P08670	Vimentin OS=Homo sapiens OX=9606 GN=VIM PE=1 SV=4	0	488.489	87	59	519	14	466	53.6	5.12	13255	51	3.57604e+08	4.7722e+08	4.58089e+08	5.64491e+08	High	High	High	High
High	Master Protein	P08572	Collagen alpha-2(IV) chain OS=Homo sapiens OX=9606 GN=COL4A2 PE=1 SV=4	0	455.676	38	41	274	37	1712	167.4	8.66	6530	5	6.14972e+07	7.47498e+07	1.64779e+08	1.31859e+08	High	High	High	High
High	Master Protein	P20908	Collagen alpha-1(V) chain OS=Homo sapiens OX=9606 GN=COL5A1 PE=1 SV=3	0	448.869	27	37	290	35	1838	183.4	5.06	8493	7	1.08966e+08	1.40804e+08	2.49033e+08	2.05002e+08	High	High	High	High
High	Master Protein	P60712	Actin, cytoplasmic 1 OS=Bos taurus OX=9913 GN=ACTB PE=1 SV=1	0	447.421	77	33	513	16	375	41.7	5.48	12706	24	3.59832e+08	4.91381e+08	5.91098e+08	7.15128e+08	High	High	High	High
High	Master Protein	P41361	Antithrombin-III OS=Bos taurus OX=9913 GN=SERPINC1 PE=1 SV=2	0	441.956	70	39	433	31	465	52.3	7.33	10821	8	1.82284e+08	1.88071e+08	1.38354e+08	1.62444e+08	High	High	High	High
High	Master Protein	Q58D62	Fetuin-B OS=Bos taurus OX=9913 GN=FETUB PE=1 SV=1	0	431.335	67	29	421	29	387	42.6	5.77	12293	0	2.76685e+08	2.71334e+08	1.46451e+08	1.42259e+08	High	High	High	High
High	Master Protein	Q6UVK1	Chondroitin sulfate proteoglycan 4 OS=Homo sapiens OX=9606 GN=CSPG4 PE=1 SV=2	0	427.651	37	62	284	62	2322	250.4	5.47	9048	0	6.28038e+07	9.34182e+07	1.01132e+08	1.00876e+08	High	High	High	High
High	Master Protein	Q92626	Peroxidasin homolog OS=Homo sapiens OX=9606 GN=PXDN PE=1 SV=2	0	421.521	54	67	285	67	1479	165.2	7.17	7061	0	6.52498e+07	7.39929e+07	8.41957e+07	9.08463e+07	High	High	High	High
High	Master Protein	Q9Y490	Talin-1 OS=Homo sapiens OX=9606 GN=TLN1 PE=1 SV=3	0	417.053	42	67	237	67	2541	269.6	6.07	7392	0	1.70387e+07	2.65665e+07	2.4336e+07	3.45726e+07	High	High	High	High
High	Master Protein	P01030	Complement C4 (Fragments) OS=Bos taurus OX=9913 GN=C4 PE=1 SV=2	0	411.004	55	50	272	45	920	101.8	6.58	7121	5	4.68697e+07	4.73688e+07	2.75811e+07	2.8618e+07	High	High	High	High
High	Master Protein	P18206	Vinculin OS=Homo sapiens OX=9606 GN=VCL PE=1 SV=4	0	391.027	60	59	288	59	1134	123.7	5.66	9106	0	4.78656e+07	7.06919e+07	7.52772e+07	9.85191e+07	High	High	High	High
High	Master Protein	P12814	Alpha-actinin-1 OS=Homo sapiens OX=9606 GN=ACTN1 PE=1 SV=2	0	381.059	65	53	259	32	892	103	5.41	8442	3	2.50557e+07	4.96049e+07	5.52604e+07	7.14494e+07	High	High	High	High
High	Master Protein	P35555	Fibrillin-1 OS=Homo sapiens OX=9606 GN=FBN1 PE=1 SV=4	0	380.731	30	67	243	66	2871	312.1	4.93	6919	1	4.13001e+07	4.52925e+07	8.97724e+07	8.40144e+07	High	High	High	High
High	Master Protein	P00738	Haptoglobin OS=Homo sapiens OX=9606 GN=HP PE=1 SV=1	0	371.988	67	34	414	16	406	45.2	6.58	10352	18	1.02786e+08	1.4287e+08	1.17466e+08	1.0959e+08	High	High	High	High
High	Master Protein	P00735	Prothrombin OS=Bos taurus OX=9913 GN=F2 PE=1 SV=2	0	367.731	56	37	221	37	625	70.5	6.33	5055	0	2.32677e+07	2.26257e+07	1.15189e+07	1.56474e+07	High	High	High	High
High	Master Protein	P01023	Alpha-2-macroglobulin OS=Homo sapiens OX=9606 GN=A2M PE=1 SV=3	0	363.877	50	51	332	45	1474	163.2	6.46	8311	0	5.15437e+07	6.74538e+07	9.5719e+07	8.00962e+07	High	High	High	High
High	Master Protein	P01044	Kininogen-1 OS=Bos taurus OX=9913 GN=KNG1 PE=1 SV=1	0	361.182	50	33	340	10	621	68.8	6.62	9897	25	8.39149e+07	7.80515e+07	3.74563e+07	4.00821e+07	High	High	High	High
High	Master Protein	P48616	Vimentin OS=Bos taurus OX=9913 GN=VIM PE=1 SV=3	0	358.585	61	47	442	2	466	53.7	5.12	10437	0	4.80666e+06	6.23913e+06	4.24256e+06	4.61273e+06	High	High	High	High
High	Master Protein	P07996	Thrombospondin-1 OS=Homo sapiens OX=9606 GN=THBS1 PE=1 SV=2	0	357.624	48	52	309	11	1170	129.3	4.94	9377	1	3.02233e+07	3.84558e+07	5.97755e+07	59877324	High	High	High	High
High	Master Protein	Q95121	Pigment epithelium-derived factor OS=Bos taurus OX=9913 GN=SERPINF1 PE=1 SV=1	0	356.987	70	33	244	28	416	46.2	7.05	7885	5	2.93087e+07	3.0382e+07	2.10715e+07	2.14144e+07	High	High	High	High
High	Master Protein	O43707	Alpha-actinin-4 OS=Homo sapiens OX=9606 GN=ACTN4 PE=1 SV=2	0	355.091	64	53	263	35	911	104.8	5.44	7254	18	5.47314e+07	7.85317e+07	8.28752e+07	1.09872e+08	High	High	High	High
High	Master Protein	Q13813	Spectrin alpha chain, non-erythrocytic 1 OS=Homo sapiens OX=9606 GN=SPTAN1 PE=1 SV=3	0	349.18	38	73	197	73	2472	284.4	5.35	5284	0	1.29623e+07	2.00245e+07	4.08979e+07	4.59439e+07	High	High	High	High
High	Master Protein	Q3SX14	Gelsolin OS=Bos taurus OX=9913 GN=GSN PE=2 SV=1	0	340.296	56	42	273	23	731	80.7	5.78	7389	19	4.62539e+07	5.26795e+07	3.42123e+07	4.05749e+07	High	High	High	High
High	Master Protein	O75369	Filamin-B OS=Homo sapiens OX=9606 GN=FLNB PE=1 SV=2	0	333.515	38	67	207	59	2602	278	5.73	5595	2	9.5313e+06	1.88075e+07	3.33238e+07	3.70781e+07	High	High	High	High
High	Master Protein	Q28085	Complement factor H OS=Bos taurus OX=9913 GN=CFH PE=1 SV=3	0	325.4	47	51	264	51	1236	140.3	6.81	5592	0	4.72411e+07	4.48696e+07	3.05191e+07	3.94642e+07	High	High	High	High
High	Master Protein	Q3SZV7	Hemopexin OS=Bos taurus OX=9913 GN=HPX PE=2 SV=1	0	318.649	66	39	308	39	459	52.2	7.8	5766	0	9.92573e+07	9.4472e+07	5.49503e+07	5.28314e+07	High	High	High	High
High	Master Protein	P39060	Collagen alpha-1(XVIII) chain OS=Homo sapiens OX=9606 GN=COL18A1 PE=1 SV=5	0	313.687	28	29	138	29	1754	178.1	6.01	4304	0	3.11263e+07	5.56487e+07	9.67808e+07	9.61799e+07	High	High	High	High
High	Master Protein	G3MYZ3	Afamin OS=Bos taurus OX=9913 GN=AFM PE=1 SV=1	0	309.856	66	40	231	38	604	69.5	5.85	6692	2	3.21364e+07	2.93372e+07	1.3638e+07	1.47796e+07	High	High	High	High
High	Master Protein	Q28178	Thrombospondin-1 OS=Bos taurus OX=9913 GN=THBS1 PE=2 SV=2	0	308.649	46	53	269	13	1170	129.5	4.97	7966	34	6.23772e+07	8.31738e+07	1.03465e+08	1.0518e+08	High	High	Peak Found	High
High	Master Protein	P09486	SPARC OS=Homo sapiens OX=9606 GN=SPARC PE=1 SV=1	0	305.155	63	18	364	18	303	34.6	4.84	8736	0	4.12758e+08	5.234e+08	7.66783e+08	6.37567e+08	High	High	High	High
High	Master Protein	P01017	Angiotensinogen OS=Bos taurus OX=9913 GN=AGT PE=1 SV=2	0	302.573	72	31	255	31	476	51.4	6.96	8541	0	4.56022e+07	4.45504e+07	1.88674e+07	2.94552e+07	High	High	High	High
High	Master Protein	P17690	Beta-2-glycoprotein 1 OS=Bos taurus OX=9913 GN=APOH PE=1 SV=4	0	300.024	60	23	273	19	345	38.2	8.15	7950	4	6.20945e+07	5.41063e+07	3.52937e+07	3.93484e+07	High	High	High	High
High	Master Protein	Q15063	Periostin OS=Homo sapiens OX=9606 GN=POSTN PE=1 SV=2	0	297.019	53	43	182	43	836	93.3	7.53	5490	0	2.12415e+07	2.16141e+07	3.79507e+07	3.41735e+07	High	High	High	High
High	Master Protein	Q3ZC07	Actin, alpha cardiac muscle 1 OS=Bos taurus OX=9913 GN=ACTC1 PE=2 SV=1	0	289.373	73	28	400	3	377	42	5.39	8204	11	4.44383e+07	6.37762e+07	6.07409e+07	9.47856e+07	High	High	Peak Found	Peak Found
High	Master Protein	Q9TTE1	Serpin A3-1 OS=Bos taurus OX=9913 GN=SERPINA3-1 PE=1 SV=3	0	289.02	69	23	260	14	411	46.2	5.99	8273	8	1.85395e+08	1.62895e+08	8.26933e+07	9.75364e+07	High	High	High	High
High	Master Protein	P16112	Aggrecan core protein OS=Homo sapiens OX=9606 GN=ACAN PE=1 SV=3	0	287.637	17	39	188	19	2530	261.2	4.13	5149	20	4.21991e+07	7.07051e+07	8.78448e+07	7.67508e+07	High	High	High	High
High	Master Protein	P01966	Hemoglobin subunit alpha OS=Bos taurus OX=9913 GN=HBA PE=1 SV=2	0	286.574	93	13	228	10	142	15.2	8.44	6132	4	2.53965e+08	2.29408e+08	7.49843e+07	1.52664e+08	High	High	High	High
High	Master Protein	P02081	Hemoglobin fetal subunit beta OS=Bos taurus OX=9913 PE=1 SV=1	0	283.997	97	25	309	20	145	15.8	7.03	10515	5	1.90847e+08	2.16147e+08	1.43944e+08	1.9309e+08	High	High	High	High
High	Master Protein	P05997	Collagen alpha-2(V) chain OS=Homo sapiens OX=9606 GN=COL5A2 PE=1 SV=3	0	282.34	27	30	189	29	1499	144.8	6.46	4268	1	7.2236e+07	1.03912e+08	1.40298e+08	1.41545e+08	High	High	High	High
High	Master Protein	P01045	Kininogen-2 OS=Bos taurus OX=9913 GN=KNG2 PE=1 SV=1	0	277.289	43	28	268	5	619	68.7	6.57	6903	0	1970653	2.02048e+06	2.6361e+06	2.44042e+06	High	High	High	High
High	Master Protein	P02672	Fibrinogen alpha chain OS=Bos taurus OX=9913 GN=FGA PE=1 SV=5	0	272.391	44	25	176	25	615	67	7.17	4532	0	1.57448e+07	1.72731e+07	9.01631e+06	1.69021e+07	High	High	High	High
High	Master Protein	Q5E9B5	Actin, gamma-enteric smooth muscle OS=Bos taurus OX=9913 GN=ACTG2 PE=2 SV=1	0	269.653	75	26	366	2	376	41.9	5.48	7643	0	150109	464999	1.57977e+06	1.6679e+06	Peak Found	High	High	High
High	Master Protein	Q01082	Spectrin beta chain, non-erythrocytic 1 OS=Homo sapiens OX=9606 GN=SPTBN1 PE=1 SV=2	0	267.163	32	53	149	53	2364	274.4	5.57	4386	0	5.1554e+06	1.31157e+07	2.19387e+07	2.44033e+07	High	High	High	High
High	Master Protein	P06396	Gelsolin OS=Homo sapiens OX=9606 GN=GSN PE=1 SV=1	0	260.005	51	34	229	15	782	85.6	6.28	5849	0	1.81116e+07	2.79717e+07	1.79098e+07	2.11425e+07	High	High	High	High
High	Master Protein	Q3SZR3	Alpha-1-acid glycoprotein OS=Bos taurus OX=9913 GN=ORM1 PE=2 SV=1	0	257.896	59	21	311	21	202	23.2	5.87	8889	0	1.35067e+08	1.30052e+08	6.7333e+07	6.84603e+07	High	High	High	High
High	Master Protein	Q99715	Collagen alpha-1(XII) chain OS=Homo sapiens OX=9606 GN=COL12A1 PE=1 SV=2	0	256.096	25	54	134	53	3063	332.9	5.53	3747	1	1.22578e+07	1.52166e+07	4.15579e+07	3.00793e+07	High	High	High	High
High	Master Protein	P04406	Glyceraldehyde-3-phosphate dehydrogenase OS=Homo sapiens OX=9606 GN=GAPDH PE=1 SV=3	0	250.65	68	22	211	14	335	36	8.46	6344	10	3.92087e+07	6.09815e+07	7.42865e+07	1.33945e+08	High	High	High	High
High	Master Protein	Q0VCM5	Inter-alpha-trypsin inhibitor heavy chain H1 OS=Bos taurus OX=9913 GN=ITIH1 PE=1 SV=1	0	243.916	40	33	138	33	906	101.2	7.4	3459	0	1.78761e+07	1.77573e+07	7.28771e+06	9.96261e+06	High	High	High	High
High	Master Protein	P08253	72 kDa type IV collagenase OS=Homo sapiens OX=9606 GN=MMP2 PE=1 SV=2	0	242.549	60	35	181	17	660	73.8	5.47	5024	17	4.08939e+07	5.77447e+07	1.0265e+08	9.95195e+07	High	High	High	High
High	Master Protein	P19120	Heat shock cognate 71 kDa protein OS=Bos taurus OX=9913 GN=HSPA8 PE=1 SV=2	0	242.309	55	36	248	30	650	71.2	5.52	6872	6	4.51949e+07	6.87626e+07	6.57416e+07	8.32973e+07	High	High	High	High
High	Master Protein	P14618	Pyruvate kinase PKM OS=Homo sapiens OX=9606 GN=PKM PE=1 SV=4	0	239.386	62	29	184	29	531	57.9	7.84	5371	0	2.63647e+07	4.43416e+07	3.8424e+07	5.1434e+07	High	High	High	High
High	Master Protein	P02462	Collagen alpha-1(IV) chain OS=Homo sapiens OX=9606 GN=COL4A1 PE=1 SV=4	0	235.031	16	17	157	5	1669	160.5	8.28	3465	21	3.66852e+07	4.7236e+07	7.13771e+07	7.1588e+07	High	High	High	High
High	Master Protein	P13611	Versican core protein OS=Homo sapiens OX=9606 GN=VCAN PE=1 SV=3	0	232.072	12	35	168	35	3396	372.6	4.51	5026	0	2.94083e+07	30732278	1.22983e+08	7.53136e+07	High	High	High	High
High	Master Protein	Q13822	Ectonucleotide pyrophosphatase/phosphodiesterase family member 2 OS=Homo sapiens OX=9606 GN=ENPP2 PE=1 SV=3	0	228.049	55	35	147	19	863	98.9	7.37	3230	15	2.08381e+07	2.75206e+07	4.56121e+07	4.41064e+07	High	High	High	High
High	Master Protein	P25391	Laminin subunit alpha-1 OS=Homo sapiens OX=9606 GN=LAMA1 PE=1 SV=2	0	223.849	10	36	444	34	3075	336.9	6.35	10210	2	1.30391e+09	1.50765e+09	395027795	9.86925e+08	High	High	High	High
High	Master Protein	Q16270	Insulin-like growth factor-binding protein 7 OS=Homo sapiens OX=9606 GN=IGFBP7 PE=1 SV=1	0	221.277	58	18	209	18	282	29.1	7.9	6596	0	1.99291e+08	2.34148e+08	3.89588e+08	3.21258e+08	High	High	High	High
High	Master Protein	P06733	Alpha-enolase OS=Homo sapiens OX=9606 GN=ENO1 PE=1 SV=2	0	217.125	65	27	193	13	434	47.1	7.39	6064	13	5.0297e+07	7.06328e+07	8.50297e+07	9.54282e+07	High	High	High	High
High	Master Protein	P00978	Protein AMBP OS=Bos taurus OX=9913 GN=AMBP PE=1 SV=2	0	214.862	42	19	175	19	352	39.2	7.62	6612	0	4.50582e+07	39291220	2.82336e+07	3.13422e+07	High	High	High	High
High	Master Protein	O43852	Calumenin OS=Homo sapiens OX=9606 GN=CALU PE=1 SV=2	0	214.807	74	25	120	25	315	37.1	4.64	3684	0	2.66654e+07	3.27735e+07	6.14674e+07	5.50594e+07	High	High	High	High
High	Master Protein	P48681	Nestin OS=Homo sapiens OX=9606 GN=NES PE=1 SV=2	0	214.148	35	41	141	41	1621	177.3	4.36	3676	0	1.31009e+07	1.76343e+07	2.74243e+07	3.18808e+07	High	High	High	High
High	Master Protein	P14543	Nidogen-1 OS=Homo sapiens OX=9606 GN=NID1 PE=1 SV=3	0	203.966	39	37	182	36	1247	136.3	5.29	4337	1	5.02959e+08	5.23203e+08	1.72981e+08	3.53976e+08	High	High	High	High
High	Master Protein	Q8IWU6	Extracellular sulfatase Sulf-1 OS=Homo sapiens OX=9606 GN=SULF1 PE=1 SV=1	0	203.649	37	31	138	31	871	101	9.09	2916	0	1.53633e+07	2.68925e+07	5.10174e+07	5.94988e+07	High	High	High	High
High	Master Protein	P26038	Moesin OS=Homo sapiens OX=9606 GN=MSN PE=1 SV=3	0	202.494	54	39	218	30	577	67.8	6.4	4607	10	4.32435e+07	6.66358e+07	5.95526e+07	7.05212e+07	High	High	High	High
High	Master Protein	P04075	Fructose-bisphosphate aldolase A OS=Homo sapiens OX=9606 GN=ALDOA PE=1 SV=2	0	196.957	83	25	183	22	364	39.4	8.09	4951	3	3.15882e+07	5.30194e+07	5.67219e+07	6.90137e+07	High	High	High	High
High	Master Protein	P55072	Transitional endoplasmic reticulum ATPase OS=Homo sapiens OX=9606 GN=VCP PE=1 SV=4	0	195.521	48	32	155	32	806	89.3	5.26	4928	0	3.56208e+07	4.91444e+07	3.61536e+07	5.82123e+07	High	High	High	High
High	Master Protein	P07355	Annexin A2 OS=Homo sapiens OX=9606 GN=ANXA2 PE=1 SV=2	0	195.498	71	29	195	29	339	38.6	7.75	6209	0	3.07347e+07	3.92766e+07	5.4919e+07	6.9492e+07	High	High	High	High
High	Master Protein	Q15582	Transforming growth factor-beta-induced protein ig-h3 OS=Homo sapiens OX=9606 GN=TGFBI PE=1 SV=1	0	195.326	53	29	148	16	683	74.6	7.71	3776	13	2.36033e+07	3.18599e+07	5.75203e+07	6.16276e+07	High	High	High	High
High	Master Protein	P04217	Alpha-1B-glycoprotein OS=Homo sapiens OX=9606 GN=A1BG PE=1 SV=4	0	193.699	52	23	137	22	495	54.2	5.86	3875	0	9.99805e+06	1.53267e+07	8.5137e+06	9.26788e+06	High	High	High	High
High	Master Protein	Q12841	Follistatin-related protein 1 OS=Homo sapiens OX=9606 GN=FSTL1 PE=1 SV=1	0	190.485	63	24	142	2	308	35	5.52	3818	21	6.16859e+07	8.16508e+07	1.38027e+08	1.20788e+08	High	High	High	High
High	Master Protein	Q9XSJ4	Alpha-enolase OS=Bos taurus OX=9913 GN=ENO1 PE=1 SV=4	0	187.739	58	24	142	10	434	47.3	6.8	4340	0	3.36286e+06	4.50111e+06	7.59025e+06	5.67092e+06	Peak Found	High	Peak Found	Peak Found
High	Master Protein	Q14112	Nidogen-2 OS=Homo sapiens OX=9606 GN=NID2 PE=1 SV=3	0	187.59	35	36	152	35	1375	151.2	5.29	4109	0	25241609	3.39849e+07	5.62188e+07	5.92394e+07	High	High	High	High
High	Master Protein	P11021	Endoplasmic reticulum chaperone BiP OS=Homo sapiens OX=9606 GN=HSPA5 PE=1 SV=2	0	187.366	50	28	187	26	654	72.3	5.16	5947	0	1.85671e+07	2.48993e+07	3.09122e+07	4.0547e+07	High	High	High	High
High	Master Protein	P12109	Collagen alpha-1(VI) chain OS=Homo sapiens OX=9606 GN=COL6A1 PE=1 SV=3	0	187.207	37	29	140	29	1028	108.5	5.43	4054	0	2.99077e+07	3.78002e+07	4.13844e+07	3.60135e+07	High	High	High	High
High	Master Protein	P02790	Hemopexin OS=Homo sapiens OX=9606 GN=HPX PE=1 SV=2	0	186.969	64	29	200	29	462	51.6	7.02	3201	0	4.89263e+07	6.3719e+07	4.26874e+07	4.10917e+07	High	High	High	High
High	Master Protein	P05067	Amyloid-beta precursor protein OS=Homo sapiens OX=9606 GN=APP PE=1 SV=3	0	186.794	39	27	145	26	770	86.9	4.82	3694	1	3.63057e+07	4.12597e+07	5.81624e+07	5.62695e+07	High	High	High	High
High	Master Protein	P09493	Tropomyosin alpha-1 chain OS=Homo sapiens OX=9606 GN=TPM1 PE=1 SV=2	0	186.175	44	24	188	8	284	32.7	4.74	4477	17	4.41214e+07	7.31149e+07	9.45223e+07	1.14717e+08	High	High	High	High
High	Master Protein	P23142	Fibulin-1 OS=Homo sapiens OX=9606 GN=FBLN1 PE=1 SV=4	0	184.307	40	25	175	25	703	77.2	5.22	3627	0	1.50843e+08	1.55198e+08	9.78502e+07	1.5911e+08	High	High	High	High
High	Master Protein	Q05443	Lumican OS=Bos taurus OX=9913 GN=LUM PE=1 SV=1	0	179.368	60	21	244	14	342	38.7	6.35	6316	8	1.25133e+08	1.54719e+08	1.39246e+08	1.85134e+08	High	High	High	High
High	Master Protein	P28800	Alpha-2-antiplasmin OS=Bos taurus OX=9913 GN=SERPINF2 PE=1 SV=2	0	178.275	47	20	176	20	492	54.7	5.72	3986	0	4.74322e+07	4.58148e+07	2.98821e+07	3.04174e+07	High	High	High	High
High	Master Protein	Q2KJD0	Tubulin beta-5 chain OS=Bos taurus OX=9913 GN=TUBB5 PE=2 SV=1	0	177.897	60	21	145	3	444	49.6	4.89	4210	4	6.48333e+06	1.12682e+07	1.26962e+07	1.83648e+07	High	High	High	High
High	Master Protein	P60174	Triosephosphate isomerase OS=Homo sapiens OX=9606 GN=TPI1 PE=1 SV=4	0	176.906	91	20	160	20	249	26.7	6.9	4619	0	2.39729e+07	4.21915e+07	5.81241e+07	6.64055e+07	High	High	High	High
High	Master Protein	P12107	Collagen alpha-1(XI) chain OS=Homo sapiens OX=9606 GN=COL11A1 PE=1 SV=4	0	176.606	18	18	96	14	1806	181	5.17	2263	0	3.11568e+06	3.0987e+06	7.89896e+06	5.92535e+06	Peak Found	High	High	High
High	Master Protein	P18065	Insulin-like growth factor-binding protein 2 OS=Homo sapiens OX=9606 GN=IGFBP2 PE=1 SV=2	0	175.696	73	22	132	9	325	34.8	7.5	3428	12	5.18693e+07	5.21258e+07	6.15548e+07	5.53832e+07	High	High	High	High
High	Master Protein	P43652	Afamin OS=Homo sapiens OX=9606 GN=AFM PE=1 SV=1	0	172.871	45	27	141	25	599	69	5.9	3483	0	7.91255e+06	1.04717e+07	9.27972e+06	8.87992e+06	High	High	High	High
High	Master Protein	Q09666	Neuroblast differentiation-associated protein AHNAK OS=Homo sapiens OX=9606 GN=AHNAK PE=1 SV=2	0	172.638	26	44	110	44	5890	628.7	6.15	2023	0	1.03564e+07	1.21176e+07	1.67936e+07	2.05419e+07	High	High	High	High
High	Master Protein	P12111	Collagen alpha-3(VI) chain OS=Homo sapiens OX=9606 GN=COL6A3 PE=1 SV=5	0	171.766	14	35	84	35	3177	343.5	6.68	2082	0	3.60902e+06	2.80524e+06	1.84849e+07	1.60477e+07	High	High	High	High
High	Master Protein	Q05682	Caldesmon OS=Homo sapiens OX=9606 GN=CALD1 PE=1 SV=3	0	170.937	33	27	132	27	793	93.2	5.66	3747	0	1.70764e+07	2.87044e+07	5.03391e+07	5.5615e+07	High	High	High	High
High	Master Protein	P00558	Phosphoglycerate kinase 1 OS=Homo sapiens OX=9606 GN=PGK1 PE=1 SV=3	0	169.225	59	20	150	7	417	44.6	8.1	4865	14	3.24898e+07	5.24613e+07	6.12621e+07	63516667	High	High	High	High
High	Master Protein	P67936	Tropomyosin alpha-4 chain OS=Homo sapiens OX=9606 GN=TPM4 PE=1 SV=3	0	168.96	66	24	169	13	248	28.5	4.69	3924	3	2.11095e+07	3.04545e+07	3.5768e+07	4.64103e+07	High	High	High	High
High	Master Protein	P18902	Retinol-binding protein 4 OS=Bos taurus OX=9913 GN=RBP4 PE=1 SV=1	0	168.828	96	20	107	20	183	21.1	5.68	2527	0	1.34666e+07	1.2343e+07	5.88616e+06	6.47025e+06	High	High	High	High
High	Master Protein	Q8N2S1	Latent-transforming growth factor beta-binding protein 4 OS=Homo sapiens OX=9606 GN=LTBP4 PE=1 SV=2	0	164.248	25	27	81	27	1624	173.3	5.43	2629	0	1.36201e+07	9.003e+06	3.31147e+07	3.08953e+07	High	High	High	High
High	Master Protein	Q14315	Filamin-C OS=Homo sapiens OX=9606 GN=FLNC PE=1 SV=3	0	162.662	17	36	101	24	2725	290.8	5.97	2458	0	2.27922e+07	2.82173e+07	1.66564e+07	2.73295e+07	High	High	High	High
High	Master Protein	P63103	14-3-3 protein zeta/delta OS=Bos taurus OX=9913 GN=YWHAZ PE=1 SV=1	0	162.021	65	18	144	15	245	27.7	4.79	5147	0	2.84401e+07	4.69266e+07	5.37981e+07	6.4739e+07	High	High	High	High
High	Master Protein	P30101	Protein disulfide-isomerase A3 OS=Homo sapiens OX=9606 GN=PDIA3 PE=1 SV=4	0	161.862	58	25	144	25	505	56.7	6.35	3847	0	1.56872e+07	2.6459e+07	3.22422e+07	3.98644e+07	High	High	High	High
High	Master Protein	Q2KIS7	Tetranectin OS=Bos taurus OX=9913 GN=CLEC3B PE=2 SV=1	0	159.27	57	13	127	13	202	22.1	5.64	4951	0	4.00751e+07	5.03465e+07	5.50321e+07	5.76469e+07	High	High	High	High
High	Master Protein	P13639	Elongation factor 2 OS=Homo sapiens OX=9606 GN=EEF2 PE=1 SV=4	0	157.48	45	34	133	33	858	95.3	6.83	2862	1	1.2885e+07	2.27964e+07	2.2809e+07	3.06704e+07	High	High	High	High
High	Master Protein	P35580	Myosin-10 OS=Homo sapiens OX=9606 GN=MYH10 PE=1 SV=3	0	157.3	20	29	91	18	1976	228.9	5.54	3146	0	1.08127e+06	786202	3.67932e+06	3.77392e+06	High	High	High	High
High	Master Protein	P02545	Prelamin-A/C OS=Homo sapiens OX=9606 GN=LMNA PE=1 SV=1	0	156.675	47	35	153	34	664	74.1	7.02	4119	1	1.84957e+07	3.49438e+07	3.41843e+07	4.2769e+07	High	High	High	High
High	Master Protein	P50395	Rab GDP dissociation inhibitor beta OS=Homo sapiens OX=9606 GN=GDI2 PE=1 SV=2	0	156.564	63	26	117	17	445	50.6	6.47	2961	8	1.15619e+07	1.82106e+07	2.46715e+07	2.84818e+07	High	High	High	High
High	Master Protein	Q01995	Transgelin OS=Homo sapiens OX=9606 GN=TAGLN PE=1 SV=4	0	153.201	75	20	166	20	201	22.6	8.84	3380	0	3.6653e+07	5.56023e+07	1.10164e+08	1.19671e+08	High	High	High	High
High	Master Protein	P02765	Alpha-2-HS-glycoprotein OS=Homo sapiens OX=9606 GN=AHSG PE=1 SV=2	0	151.695	37	12	281	6	367	39.3	5.72	6516	0	6.62113e+06	8.31186e+06	5.87494e+06	5.31778e+06	High	High	High	High
High	Master Protein	P07900	Heat shock protein HSP 90-alpha OS=Homo sapiens OX=9606 GN=HSP90AA1 PE=1 SV=5	0	151.226	42	28	154	19	732	84.6	5.02	3610	0	9.39975e+06	1.81974e+07	1.55406e+07	2.19151e+07	High	High	High	High
High	Master Protein	Q5KR48	Tropomyosin beta chain OS=Bos taurus OX=9913 GN=TPM2 PE=2 SV=1	0	151.077	40	19	142	4	284	32.8	4.7	3341	0	2.92545e+06	5.50336e+06	6.24294e+06	8.27725e+06	Peak Found	High	High	High
High	Master Protein	Q02818	Nucleobindin-1 OS=Homo sapiens OX=9606 GN=NUCB1 PE=1 SV=4	0	150.993	59	28	104	11	461	53.8	5.25	1981	16	3.22986e+07	3.77809e+07	5.30191e+07	5.31395e+07	High	High	High	High
High	Master Protein	P81644	Apolipoprotein A-II OS=Bos taurus OX=9913 GN=APOA2 PE=1 SV=2	0	150.967	70	10	161	10	100	11.2	8.1	5624	0	2.77205e+07	2.43147e+07	1.32311e+07	1.60305e+07	High	High	High	High
High	Master Protein	P14780	Matrix metalloproteinase-9 OS=Homo sapiens OX=9606 GN=MMP9 PE=1 SV=3	0	150.35	42	27	142	24	707	78.4	6.06	4351	3	4.0957e+07	7.22254e+07	3.70247e+07	5.42691e+07	High	High	High	High
High	Master Protein	Q96SM3	Probable carboxypeptidase X1 OS=Homo sapiens OX=9606 GN=CPXM1 PE=2 SV=2	0	149.207	43	20	97	20	734	81.6	6.67	3082	0	1.15461e+07	1.81123e+07	4.05695e+07	3.9706e+07	High	High	High	High
High	Master Protein	O46375	Transthyretin OS=Bos taurus OX=9913 GN=TTR PE=1 SV=1	0	147.622	67	9	92	9	147	15.7	6.3	3477	0	9.50109e+06	9.07544e+06	3.09703e+06	4.59923e+06	High	High	High	High
High	Master Protein	P14625	Endoplasmin OS=Homo sapiens OX=9606 GN=HSP90B1 PE=1 SV=1	0	147.096	38	28	130	26	803	92.4	4.84	3652	0	9.38019e+06	1.09327e+07	2.15824e+07	2.46702e+07	High	High	High	High
High	Master Protein	P20700	Lamin-B1 OS=Homo sapiens OX=9606 GN=LMNB1 PE=1 SV=2	0	145.526	57	31	91	28	586	66.4	5.16	1783	2	7.95476e+06	1.15018e+07	1.10461e+07	1.16136e+07	High	High	High	High
High	Master Protein	O00468	Agrin OS=Homo sapiens OX=9606 GN=AGRN PE=1 SV=6	0	144.585	23	31	98	31	2068	217.2	6.39	2568	0	1.14912e+07	1.99972e+07	2.6794e+07	2.26202e+07	High	High	High	High
High	Master Protein	P23528	Cofilin-1 OS=Homo sapiens OX=9606 GN=CFL1 PE=1 SV=3	0	142.083	67	17	103	12	166	18.5	8.09	3314	5	2.38693e+07	4.34539e+07	4.79355e+07	5.92014e+07	High	High	High	High
High	Master Protein	Q9N2I2	Plasma serine protease inhibitor OS=Bos taurus OX=9913 GN=SERPINA5 PE=1 SV=1	0	139.929	44	20	85	20	404	45.3	9.36	2293	0	1.04676e+07	8.5039e+06	3.99953e+06	4.47491e+06	High	High	High	High
High	Master Protein	Q2T9S0	Tubulin beta-3 chain OS=Bos taurus OX=9913 GN=TUBB3 PE=1 SV=1	0	137.845	51	18	113	4	450	50.4	4.93	3344	2	462817	2.05142e+06	1.45649e+06	4.53318e+06	High	High	High	High
High	Master Protein	P50448	Factor XIIa inhibitor OS=Bos taurus OX=9913 PE=1 SV=1	0	137.181	33	16	102	14	468	51.7	6.67	2862	2	1.18348e+07	1.04222e+07	9.44962e+06	8.69224e+06	High	High	High	High
High	Master Protein	P51884	Lumican OS=Homo sapiens OX=9606 GN=LUM PE=1 SV=2	0	136.688	50	17	196	10	338	38.4	6.61	4946	0	4.93693e+07	5.94332e+07	1.44445e+08	1.58088e+08	High	High	High	High
High	Master Protein	P13521	Secretogranin-2 OS=Homo sapiens OX=9606 GN=SCG2 PE=1 SV=2	0	136.376	51	27	79	27	617	70.9	4.75	1732	0	7.1924e+06	9.34516e+06	2.6292e+07	2.23018e+07	High	High	High	High
High	Master Protein	Q03247	Apolipoprotein E OS=Bos taurus OX=9913 GN=APOE PE=1 SV=1	0	136.16	58	21	85	17	316	36	5.67	2167	4	9.96514e+06	2.57096e+07	5.06511e+06	5.97664e+06	High	High	High	High
High	Master Protein	P02766	Transthyretin OS=Homo sapiens OX=9606 GN=TTR PE=1 SV=1	0	135.872	73	10	75	10	147	15.9	5.76	3447	0	1.992e+07	2.60713e+07	9.09119e+06	8.93456e+06	High	High	High	High
High	Master Protein	P68103	Elongation factor 1-alpha 1 OS=Bos taurus OX=9913 GN=EEF1A1 PE=1 SV=1	0	135.291	56	18	108	18	462	50.1	9.01	2079	0	1.38605e+07	2.65311e+07	3.64107e+07	4.88045e+07	High	High	High	High
High	Master Protein	P17948	Vascular endothelial growth factor receptor 1 OS=Homo sapiens OX=9606 GN=FLT1 PE=1 SV=2	0	134.664	17	24	135	24	1338	150.7	8.38	3130	0	3.22231e+07	3.8267e+07	5.57294e+07	4.99844e+07	High	High	High	High
High	Master Protein	P25311	Zinc-alpha-2-glycoprotein OS=Homo sapiens OX=9606 GN=AZGP1 PE=1 SV=2	0	133.775	53	17	100	17	298	34.2	6.05	2588	0	1.70751e+07	1.65474e+07	1.3157e+07	1.043e+07	High	High	High	High
High	Master Protein	Q92743	Serine protease HTRA1 OS=Homo sapiens OX=9606 GN=HTRA1 PE=1 SV=1	0	132.658	42	17	79	17	480	51.3	7.83	2491	0	8.11329e+06	1.27356e+07	2.75567e+07	2.53745e+07	High	High	High	High
High	Master Protein	P07237	Protein disulfide-isomerase OS=Homo sapiens OX=9606 GN=P4HB PE=1 SV=3	0	131.921	59	24	115	24	508	57.1	4.87	3395	0	1.26336e+07	1.66584e+07	2.33201e+07	2.99594e+07	High	High	High	High
High	Master Protein	P55906	Transforming growth factor-beta-induced protein ig-h3 OS=Bos taurus OX=9913 GN=TGFBI PE=1 SV=2	0	130.983	44	23	84	10	683	74.4	7.25	2209	0	1.2052e+06	1.85012e+06	2.7847e+06	3.53279e+06	High	High	High	High
High	Master Protein	O75083	WD repeat-containing protein 1 OS=Homo sapiens OX=9606 GN=WDR1 PE=1 SV=4	0	130.77	51	19	84	6	606	66.2	6.65	2578	13	9.81796e+06	1.79228e+07	1.7973e+07	1.81221e+07	High	High	High	High
High	Master Protein	P19823	Inter-alpha-trypsin inhibitor heavy chain H2 OS=Homo sapiens OX=9606 GN=ITIH2 PE=1 SV=2	0	130.537	12	11	135	11	946	106.4	6.86	4167	0	5.05281e+07	7.5059e+07	2.81494e+07	3.23447e+07	High	High	High	High
High	Master Protein	P13797	Plastin-3 OS=Homo sapiens OX=9606 GN=PLS3 PE=1 SV=4	0	129.495	51	25	99	20	630	70.8	5.6	2851	5	7.46717e+06	1.10446e+07	1.97457e+07	2.25466e+07	High	High	High	High
High	Master Protein	P62937	Peptidyl-prolyl cis-trans isomerase A OS=Homo sapiens OX=9606 GN=PPIA PE=1 SV=2	0	129.457	72	11	120	2	165	18	7.81	3132	12	4.45742e+07	7.6396e+07	9.59903e+07	1.02092e+08	High	High	High	High
High	Master Protein	Q9TT36	Thyroxine-binding globulin OS=Bos taurus OX=9913 GN=SERPINA7 PE=2 SV=1	0	128.637	44	17	97	13	411	46	5.72	3365	4	1.55399e+07	1.2287e+07	6.19877e+06	9.19968e+06	High	High	High	High
High	Master Protein	P46821	Microtubule-associated protein 1B OS=Homo sapiens OX=9606 GN=MAP1B PE=1 SV=2	0	127.799	20	30	59	30	2468	270.5	4.81	1363	0	1.27665e+06	2.86625e+06	5.99503e+06	7.23723e+06	High	High	High	High
High	Master Protein	P29401	Transketolase OS=Homo sapiens OX=9606 GN=TKT PE=1 SV=3	0	124.914	45	22	92	22	623	67.8	7.66	2599	0	1.07609e+07	1.7398e+07	1.75878e+07	2.13614e+07	High	High	High	High
High	Master Protein	P49951	Clathrin heavy chain 1 OS=Bos taurus OX=9913 GN=CLTC PE=1 SV=1	0	124.498	26	29	74	29	1675	191.5	5.69	2206	0	1.99466e+06	3.7242e+06	5.8957e+06	1.01623e+07	High	High	High	High
High	Master Protein	Q3MHN2	Complement component C9 OS=Bos taurus OX=9913 GN=C9 PE=2 SV=1	0	124.492	27	16	61	16	548	62	5.9	1518	0	3.20385e+06	3.57674e+06	1.21813e+06	2.25226e+06	High	High	High	High
High	Master Protein	P02763	Alpha-1-acid glycoprotein 1 OS=Homo sapiens OX=9606 GN=ORM1 PE=1 SV=1	0	124.396	47	12	108	9	201	23.5	5.02	3362	3	2.27238e+07	2.44046e+07	1.55335e+07	1.47051e+07	High	High	High	High
High	Master Protein	P10915	Hyaluronan and proteoglycan link protein 1 OS=Homo sapiens OX=9606 GN=HAPLN1 PE=2 SV=2	0	124.299	58	18	114	18	354	40.1	7.42	3199	0	2.42179e+07	3.94264e+07	2.90284e+07	3.10138e+07	High	High	High	High
High	Master Protein	Q5KR47	Tropomyosin alpha-3 chain OS=Bos taurus OX=9913 GN=TPM3 PE=2 SV=1	0	123.012	34	16	121	4	284	32.8	4.72	2940	0	2.85795e+06	3.85293e+06	5.95729e+06	6.79764e+06	High	High	High	High
High	Master Protein	P62261	14-3-3 protein epsilon OS=Bos taurus OX=9913 GN=YWHAE PE=2 SV=1	0	122.553	73	20	126	17	255	29.2	4.74	2999	4	3.07147e+07	4.55315e+07	8.38316e+07	8.27538e+07	High	High	High	High
High	Master Protein	P31150	Rab GDP dissociation inhibitor alpha OS=Homo sapiens OX=9606 GN=GDI1 PE=1 SV=2	0	120.618	56	21	69	12	447	50.6	5.14	1690	0	539957	1.71675e+06	5.36843e+06	5.54284e+06	High	High	High	High
High	Master Protein	P05787	Keratin, type II cytoskeletal 8 OS=Homo sapiens OX=9606 GN=KRT8 PE=1 SV=7	0	119.88	52	27	146	16	483	53.7	5.59	3032	9	1.6009e+07	2.88031e+07	4.43125e+07	5.49411e+07	High	High	High	High
High	Master Protein	P02459	Collagen alpha-1(II) chain OS=Bos taurus OX=9913 GN=COL2A1 PE=1 SV=4	0	119.529	18	15	241	10	1487	141.7	7.12	4598	0	1.7858e+06	3.3619e+06	3.05238e+06	2.89862e+06	High	High	High	High
High	Master Protein	P13667	Protein disulfide-isomerase A4 OS=Homo sapiens OX=9606 GN=PDIA4 PE=1 SV=2	0	119.412	40	22	82	22	645	72.9	5.07	2417	0	6.3845e+06	1.14983e+07	1.36088e+07	1.52741e+07	High	High	High	High
High	Master Protein	P17697	Clusterin OS=Bos taurus OX=9913 GN=CLU PE=1 SV=1	0	119.387	35	14	99	14	439	51.1	6.04	3179	0	1.52484e+07	1.60259e+07	9.82987e+06	1.52773e+07	High	High	High	High
High	Master Protein	P07224	Vitamin K-dependent protein S OS=Bos taurus OX=9913 GN=PROS1 PE=1 SV=1	0	118.874	25	18	88	17	675	75.1	5.41	2444	1	3.87624e+07	3.65332e+07	3.71989e+07	3.84125e+07	High	High	High	High
High	Master Protein	P04083	Annexin A1 OS=Homo sapiens OX=9606 GN=ANXA1 PE=1 SV=2	0	117.855	53	18	100	18	346	38.7	7.02	3421	0	9.75366e+06	1.21857e+07	1.95439e+07	2.9662e+07	High	High	High	High
High	Master Protein	Q02952	A-kinase anchor protein 12 OS=Homo sapiens OX=9606 GN=AKAP12 PE=1 SV=4	0	116.937	22	22	57	22	1782	191.4	4.41	1326	0	3.63387e+06	6.2644e+06	9.53559e+06	1.44043e+07	High	High	High	High
High	Master Protein	P50454	Serpin H1 OS=Homo sapiens OX=9606 GN=SERPINH1 PE=1 SV=2	0	116.369	52	19	102	8	418	46.4	8.69	2549	11	2.41012e+07	2.48504e+07	3.32492e+07	3.90623e+07	High	High	High	High
High	Master Protein	Q9BQT9	Calsyntenin-3 OS=Homo sapiens OX=9606 GN=CLSTN3 PE=1 SV=1	0	116.223	26	17	64	17	956	106	5.44	1862	0	7.6223e+06	1.15767e+07	1.42901e+07	1.51743e+07	High	High	High	High
High	Master Protein	P27797	Calreticulin OS=Homo sapiens OX=9606 GN=CALR PE=1 SV=1	0	115.783	57	16	84	16	417	48.1	4.44	2013	0	2.06126e+07	3.03926e+07	2.79869e+07	3.6132e+07	High	High	High	High
High	Master Protein	A2I7N3	Serpin A3-7 OS=Bos taurus OX=9913 GN=SERPINA3-7 PE=3 SV=1	0	115.74	25	15	155	12	417	46.9	6.34	3777	0	1.80828e+07	1.66922e+07	2.11066e+07	2.20735e+07	High	High	High	High
High	Master Protein	Q01518	Adenylyl cyclase-associated protein 1 OS=Homo sapiens OX=9606 GN=CAP1 PE=1 SV=5	0	115.453	45	17	71	10	475	51.9	8.06	2121	7	6.99845e+06	1.06616e+07	1.3789e+07	1.61284e+07	High	High	High	High
High	Master Protein	P0DPH7	Tubulin alpha-3C chain OS=Homo sapiens OX=9606 GN=TUBA3C PE=1 SV=1	0	113.828	53	16	115	2	450	49.9	5.1	3653	0				104217	Not Found	Not Found	Not Found	High
High	Master Protein	Q32PJ2	Apolipoprotein A-IV OS=Bos taurus OX=9913 GN=APOA4 PE=2 SV=1	0	113.779	50	18	57	18	380	43	5.4	1335	0	3.2097e+06	3.49066e+06	1.4108e+06	2.67165e+06	High	High	High	High
High	Master Protein	Q02809	Procollagen-lysine,2-oxoglutarate 5-dioxygenase 1 OS=Homo sapiens OX=9606 GN=PLOD1 PE=1 SV=2	0	113.715	38	21	75	21	727	83.5	6.95	1789	0	7.7511e+06	8.32171e+06	1.36335e+07	13492397	High	High	High	High
High	Master Protein	Q16658	Fascin OS=Homo sapiens OX=9606 GN=FSCN1 PE=1 SV=3	0	113.58	54	19	96	19	493	54.5	7.24	2709	0	1.18112e+07	1.78941e+07	2.48715e+07	2.57735e+07	High	High	High	High
High	Master Protein	A2I7N1	Serpin A3-5 OS=Bos taurus OX=9913 GN=SERPINA3-5 PE=3 SV=1	0	113.252	36	18	143	3	411	46.4	6.96	2772	6	1.36179e+07	1.3537e+07	5.69203e+06	7.01704e+06	High	Peak Found	High	High
High	Master Protein	Q29RQ1	Complement component C7 OS=Bos taurus OX=9913 GN=C7 PE=2 SV=1	0	111.839	25	19	50	13	843	93	7.11	949	6	1.92609e+07	2.4458e+07	1.12136e+07	1.45672e+07	High	High	High	High
High	Master Protein	P07195	L-lactate dehydrogenase B chain OS=Homo sapiens OX=9606 GN=LDHB PE=1 SV=2	0	111.263	47	15	99	7	334	36.6	6.05	2903	8	1.5928e+07	2.48028e+07	2.63489e+07	3.77455e+07	High	High	High	High
High	Master Protein	Q2KJ39	Reticulocalbin-3 OS=Bos taurus OX=9913 GN=RCN3 PE=2 SV=1	0	110.846	60	17	69	7	328	37.5	4.89	1932	10	2.50034e+07	3.25495e+07	1.83471e+07	3.64483e+07	High	High	High	High
High	Master Protein	O00391	Sulfhydryl oxidase 1 OS=Homo sapiens OX=9606 GN=QSOX1 PE=1 SV=3	0	110.784	29	19	69	19	747	82.5	8.92	2182	0	1.44379e+07	1.65323e+07	2.26662e+07	2.20042e+07	High	High	High	High
High	Master Protein	Q16555	Dihydropyrimidinase-related protein 2 OS=Homo sapiens OX=9606 GN=DPYSL2 PE=1 SV=1	0	109.541	48	18	75	14	572	62.3	6.38	2345	4	5.92951e+06	1.122e+07	1.06646e+07	1.22081e+07	High	High	High	High
High	Master Protein	P21741	Midkine OS=Homo sapiens OX=9606 GN=MDK PE=1 SV=1	0	108.938	56	12	68	12	143	15.6	9.79	2139	0	5.96246e+06	1.1474e+07	3.2482e+07	5.72698e+07	High	High	High	High
High	Master Protein	P22314	Ubiquitin-like modifier-activating enzyme 1 OS=Homo sapiens OX=9606 GN=UBA1 PE=1 SV=3	0	108.565	28	21	67	21	1058	117.8	5.76	1879	0	1.90998e+06	2.90984e+06	6.24529e+06	8.65046e+06	High	High	High	High
High	Master Protein	P06748	Nucleophosmin OS=Homo sapiens OX=9606 GN=NPM1 PE=1 SV=2	0	108.3	57	13	53	13	294	32.6	4.78	1785	0	9.12695e+06	1.85237e+07	1.87673e+07	2.38043e+07	High	High	High	High
High	Master Protein	P12110	Collagen alpha-2(VI) chain OS=Homo sapiens OX=9606 GN=COL6A2 PE=1 SV=4	0	108.262	23	20	76	20	1019	108.5	6.21	1742	0	1.18204e+07	1.64637e+07	2.50774e+07	2.06718e+07	High	High	High	High
High	Master Protein	Q6URK6	Cadherin-5 OS=Bos taurus OX=9913 GN=CDH5 PE=2 SV=1	0	107.602	24	18	81	17	783	87.4	5.53	1433	1	5.7479e+06	5.88177e+06	3.49648e+06	3.68674e+06	High	High	Peak Found	High
High	Master Protein	Q08380	Galectin-3-binding protein OS=Homo sapiens OX=9606 GN=LGALS3BP PE=1 SV=1	0	106.086	36	17	67	17	585	65.3	5.27	2385	0	1.24966e+07	1.44835e+07	2.26493e+07	2.07173e+07	High	High	High	High
High	Master Protein	Q15293	Reticulocalbin-1 OS=Homo sapiens OX=9606 GN=RCN1 PE=1 SV=1	0	105.565	60	17	71	17	331	38.9	5	1655	0	1.83771e+07	1.77595e+07	2.58047e+07	2.89445e+07	High	High	High	High
High	Master Protein	P31946	14-3-3 protein beta/alpha OS=Homo sapiens OX=9606 GN=YWHAB PE=1 SV=3	0	105.559	64	14	94	8	246	28.1	4.83	3185	3	1.19604e+07	1.70745e+07	2.02131e+07	2.40635e+07	High	High	High	High
High	Master Protein	P09211	Glutathione S-transferase P OS=Homo sapiens OX=9606 GN=GSTP1 PE=1 SV=2	0	104.905	61	12	82	12	210	23.3	5.64	3372	0	2.55435e+07	3.64512e+07	3.6069e+07	44570883	High	High	High	High
High	Master Protein	P18669	Phosphoglycerate mutase 1 OS=Homo sapiens OX=9606 GN=PGAM1 PE=1 SV=2	0	104.886	57	15	73	15	254	28.8	7.18	1685	0	1.47809e+07	2.06054e+07	1.92541e+07	2.44387e+07	High	High	High	High
High	Master Protein	P0DMV9	Heat shock 70 kDa protein 1B OS=Homo sapiens OX=9606 GN=HSPA1B PE=1 SV=1	0	104.452	47	20	77	15	641	70	5.66	2125	0	2.49529e+06	1.14003e+07	4.74932e+06	1.40959e+07	High	High	High	High
High	Master Protein	P00338	L-lactate dehydrogenase A chain OS=Homo sapiens OX=9606 GN=LDHA PE=1 SV=2	0	104.161	57	18	112	16	332	36.7	8.27	2493	2	1.39786e+07	2.21435e+07	2.92174e+07	3.8775e+07	High	High	High	High
High	Master Protein	P10096	Glyceraldehyde-3-phosphate dehydrogenase OS=Bos taurus OX=9913 GN=GAPDH PE=1 SV=4	0	103.843	38	10	91	2	333	35.8	8.35	2057	0	47111	246326		90917.5	Peak Found	Peak Found	Not Found	Peak Found
High	Master Protein	P08133	Annexin A6 OS=Homo sapiens OX=9606 GN=ANXA6 PE=1 SV=3	0	103.68	43	24	76	24	673	75.8	5.6	1828	0	3.5912e+06	4.59434e+06	1.02016e+07	1.47562e+07	High	High	High	High
High	Master Protein	P19338	Nucleolin OS=Homo sapiens OX=9606 GN=NCL PE=1 SV=3	0	102.969	30	17	91	17	710	76.6	4.7	3281	0	9.34846e+06	1.56716e+07	1.71172e+07	2.08479e+07	High	High	High	High
High	Master Protein	P09867	Heterogeneous nuclear ribonucleoprotein A1 OS=Bos taurus OX=9913 GN=HNRNPA1 PE=1 SV=2	0	102.27	56	15	81	15	320	34.2	9.23	2706	0	7.09371e+06	1.64729e+07	1.8457e+07	2.36066e+07	High	High	High	High
High	Master Protein	Q9Y6C2	EMILIN-1 OS=Homo sapiens OX=9606 GN=EMILIN1 PE=1 SV=3	0	102.134	31	19	43	19	1016	106.6	5.17	1097	0	920257	1.88932e+06	9.33105e+06	8.6298e+06	High	High	High	High
High	Master Protein	P19022	Cadherin-2 OS=Homo sapiens OX=9606 GN=CDH2 PE=1 SV=4	0	101.489	23	15	69	4	906	99.7	4.81	1726	11	8.32582e+06	1.0547e+07	1.89166e+07	1.45987e+07	High	High	High	High
High	Master Protein	P36955	Pigment epithelium-derived factor OS=Homo sapiens OX=9606 GN=SERPINF1 PE=1 SV=4	0	100.795	55	17	57	12	418	46.3	6.38	2124	0	2.46929e+06	2.69031e+06	1.323e+07	1.26631e+07	Peak Found	Peak Found	High	High
High	Master Protein	A2I7N2	Serpin A3-6 OS=Bos taurus OX=9913 GN=SERPINA3-6 PE=3 SV=1	0	99.212	35	16	123	4	414	46.4	5.52	2679	0	9.53046e+06	6.52885e+06	2.2823e+06	1.89843e+06	High	High	High	High
High	Master Protein	Q9GLE5	72 kDa type IV collagenase OS=Bos taurus OX=9913 GN=MMP2 PE=2 SV=1	0	98.995	33	20	87	2	661	73.7	5.67	1939	0	202760	23813.5	525964	244086	High	Peak Found	High	High
High	Master Protein	O15230	Laminin subunit alpha-5 OS=Homo sapiens OX=9606 GN=LAMA5 PE=1 SV=8	0	96.964	8	26	72	23	3695	399.5	7.02	1305	1	5.36024e+06	5.92463e+06	1.03849e+07	9.43139e+06	Peak Found	High	High	High
High	Master Protein	P01033	Metalloproteinase inhibitor 1 OS=Homo sapiens OX=9606 GN=TIMP1 PE=1 SV=1	0	96.732	59	10	63	10	207	23.2	8.1	2592	0	5.43644e+07	4.51801e+07	6.82522e+07	6.50051e+07	High	High	High	High
High	Master Protein	P08476	Inhibin beta A chain OS=Homo sapiens OX=9606 GN=INHBA PE=1 SV=2	0	96.239	42	16	46	16	426	47.4	8.03	1324	0	3.75896e+06	4.84282e+06	1.10505e+07	7.5896e+06	High	High	High	High
High	Master Protein	P69905	Hemoglobin subunit alpha OS=Homo sapiens OX=9606 GN=HBA1 PE=1 SV=2	0	96.043	63	7	113	4	142	15.2	8.68	2093	0	3.95157e+07	3.94351e+07	1.70961e+07	2.88927e+07	High	High	Peak Found	High
High	Master Protein	P09936	Ubiquitin carboxyl-terminal hydrolase isozyme L1 OS=Homo sapiens OX=9606 GN=UCHL1 PE=1 SV=2	0	95.782	90	15	68	15	223	24.8	5.48	1543	0	1.30922e+07	2.10386e+07	2.3551e+07	2.58214e+07	High	High	High	High
High	Master Protein	Q2KJH6	Serpin H1 OS=Bos taurus OX=9913 GN=SERPINH1 PE=2 SV=1	0	95.079	40	15	74	4	418	46.5	8.97	1645	0	1.88707e+06	2.33512e+06	2.5166e+06	3.70356e+06	Peak Found	High	High	High
High	Master Protein	Q76M96	Coiled-coil domain-containing protein 80 OS=Homo sapiens OX=9606 GN=CCDC80 PE=1 SV=1	0	94.846	25	21	47	21	950	108.1	9.72	1134	0	2.09615e+06	2.82363e+06	1.45301e+07	1.3488e+07	High	High	High	High
High	Master Protein	Q13201	Multimerin-1 OS=Homo sapiens OX=9606 GN=MMRN1 PE=1 SV=3	0	94.788	23	20	50	20	1228	138	7.93	1576	0	3.65423e+06	7.21735e+06	1.05391e+07	6.80638e+06	High	High	High	High
High	Master Protein	P43121	Cell surface glycoprotein MUC18 OS=Homo sapiens OX=9606 GN=MCAM PE=1 SV=2	0	94.064	34	18	56	18	646	71.6	5.76	1697	0	7.18533e+06	1.05133e+07	1.17276e+07	1.31366e+07	High	High	High	High
High	Master Protein	P13384	Insulin-like growth factor-binding protein 2 OS=Bos taurus OX=9913 GN=IGFBP2 PE=1 SV=2	0	93.093	47	18	81	5	317	34	7.36	1545	0	491953		1.25532e+06	1.0808e+06	High	Not Found	High	Peak Found
High	Master Protein	Q9P2E9	Ribosome-binding protein 1 OS=Homo sapiens OX=9606 GN=RRBP1 PE=1 SV=5	0	92.532	17	19	56	19	1410	152.4	8.6	1773	0	1.88842e+06	5.42771e+06	6.85547e+06	8.5275e+06	High	High	High	High
High	Master Protein	P35556	Fibrillin-2 OS=Homo sapiens OX=9606 GN=FBN2 PE=1 SV=3	0	92.41	8	19	51	18	2912	314.6	4.86	1548	0	5.34593e+06	3.70054e+06	1.17372e+07	8.93956e+06	High	High	High	High
High	Master Protein	P61978	Heterogeneous nuclear ribonucleoprotein K OS=Homo sapiens OX=9606 GN=HNRNPK PE=1 SV=1	0	92.329	38	16	62	16	463	50.9	5.54	1668	0	4.26494e+06	8.13781e+06	1.24889e+07	1.33334e+07	High	High	High	High
High	Master Protein	Q58CQ9	Pantetheinase OS=Bos taurus OX=9913 GN=VNN1 PE=1 SV=1	0	91.505	27	11	57	11	510	56.9	5.57	1822	0	1.345e+07	1.27198e+07	5.71577e+06	6.37203e+06	High	High	High	High
High	Master Protein	Q9Y4K0	Lysyl oxidase homolog 2 OS=Homo sapiens OX=9606 GN=LOXL2 PE=1 SV=1	0	90.951	25	15	73	11	774	86.7	6.38	2442	4	8.10059e+06	1.07787e+07	1.66886e+07	1.61208e+07	High	High	High	High
High	Master Protein	P30041	Peroxiredoxin-6 OS=Homo sapiens OX=9606 GN=PRDX6 PE=1 SV=3	0	90.623	75	16	56	16	224	25	6.38	1530	0	6.68272e+06	8.9472e+06	1.40329e+07	2.20015e+07	High	High	High	High
High	Master Protein	P21810	Biglycan OS=Homo sapiens OX=9606 GN=BGN PE=1 SV=2	0	90.268	42	13	56	13	368	41.6	7.52	2221	0	8.48175e+06	7.96276e+06	2.15944e+07	1.30709e+07	High	High	High	High
High	Master Protein	A6QPQ2	Serpin A3-8 OS=Bos taurus OX=9913 GN=SERPINA3-8 PE=2 SV=1	0	89.877	33	10	101	7	418	46.9	6.13	3470	0	1.13984e+07	6.27383e+06	1.4426e+06	2.0218e+06	High	High	High	High
High	Master Protein	P29966	Myristoylated alanine-rich C-kinase substrate OS=Homo sapiens OX=9606 GN=MARCKS PE=1 SV=4	0	89.418	38	10	56	7	332	31.5	4.45	1888	3	5.54841e+06	8.06575e+06	1.53182e+07	1.68779e+07	High	High	High	High
High	Master Protein	P46940	Ras GTPase-activating-like protein IQGAP1 OS=Homo sapiens OX=9606 GN=IQGAP1 PE=1 SV=1	0	89.086	18	19	39	19	1657	189.1	6.48	1346	0	1.09824e+06	2.36633e+06	3.93124e+06	5.00403e+06	High	High	High	High
High	Master Protein	Q5E9B1	L-lactate dehydrogenase B chain OS=Bos taurus OX=9913 GN=LDHB PE=2 SV=4	0	88.26	45	12	78	3	334	36.7	6.44	1960	0		128719			High	Peak Found	Not Found	Not Found
High	Master Protein	Q12906	Interleukin enhancer-binding factor 3 OS=Homo sapiens OX=9606 GN=ILF3 PE=1 SV=3	0	87.329	22	16	53	14	894	95.3	8.76	1432	2	4.4724e+06	1.01006e+07	1.16838e+07	1.32845e+07	High	High	High	High
High	Master Protein	Q9HCB6	Spondin-1 OS=Homo sapiens OX=9606 GN=SPON1 PE=1 SV=2	0	86.783	30	14	52	14	807	90.9	6.11	1154	0	3.52252e+06	6.21218e+06	1.21707e+07	1.02694e+07	High	High	High	High
High	Master Protein	P23284	Peptidyl-prolyl cis-trans isomerase B OS=Homo sapiens OX=9606 GN=PPIB PE=1 SV=2	0	85.213	61	17	103	15	216	23.7	9.41	1965	3	1.67818e+07	2.08032e+07	2.97656e+07	3.40673e+07	High	High	High	High
High	Master Protein	P19879	Mimecan OS=Bos taurus OX=9913 GN=OGN PE=1 SV=2	0	84.625	36	12	40	12	299	34.2	5.62	943	0	391931	676169		466293	Peak Found	High	Not Found	Peak Found
High	Master Protein	P24593	Insulin-like growth factor-binding protein 5 OS=Homo sapiens OX=9606 GN=IGFBP5 PE=1 SV=1	0	84.373	50	14	91	2	272	30.6	8.21	2011	11	2.00982e+07	1.90615e+07	2.83368e+07	2.34994e+07	High	High	High	High
High	Master Protein	P19035	Apolipoprotein C-III OS=Bos taurus OX=9913 GN=APOC3 PE=1 SV=2	0	84.094	48	7	44	6	96	10.7	5.11	1895	1	3.87154e+06	3.35443e+06	2.08718e+06	2.2743e+06	Peak Found	High	High	High
High	Master Protein	O14786	Neuropilin-1 OS=Homo sapiens OX=9606 GN=NRP1 PE=1 SV=3	0	83.995	23	15	41	15	923	103.1	5.88	1223	0	5.43085e+06	6.13806e+06	5.95635e+06	6.63683e+06	High	High	High	High
High	Master Protein	Q3Y5Z3	Adiponectin OS=Bos taurus OX=9913 GN=ADIPOQ PE=1 SV=1	0	83.688	42	11	84	11	240	26.1	5.74	1590	0	3.16979e+07	2.64908e+07	1.4812e+07	1.28309e+07	High	High	High	High
High	Master Protein	Q16363	Laminin subunit alpha-4 OS=Homo sapiens OX=9606 GN=LAMA4 PE=1 SV=4	0	83.573	13	20	55	20	1823	202.4	6.28	1048	0	5.79169e+06	7.11884e+06	6.685e+06	7.73722e+06	High	High	High	High
High	Master Protein	Q06830	Peroxiredoxin-1 OS=Homo sapiens OX=9606 GN=PRDX1 PE=1 SV=1	0	82.573	72	15	98	5	199	22.1	8.13	1789	10	2.16289e+07	3.22208e+07	3.54397e+07	3.87303e+07	High	High	High	High
High	Master Protein	P12799	Fibrinogen gamma-B chain OS=Bos taurus OX=9913 GN=FGG PE=1 SV=1	0	82.421	34	14	79	12	444	50.2	5.83	1577	2	2.6733e+07	4.45006e+07	4.80775e+06	2.35287e+07	High	High	High	High
High	Master Protein	P05783	Keratin, type I cytoskeletal 18 OS=Homo sapiens OX=9606 GN=KRT18 PE=1 SV=2	0	82.05	49	20	79	19	430	48	5.45	1872	1	1.0335e+07	1.73826e+07	2.30131e+07	2.7825e+07	High	High	High	High
High	Master Protein	P08758	Annexin A5 OS=Homo sapiens OX=9606 GN=ANXA5 PE=1 SV=2	0	80.967	56	16	49	16	320	35.9	5.05	1533	0	1.21934e+06	1.3927e+06	7.4946e+06	8.72131e+06	Peak Found	High	High	High
High	Master Protein	P27695	DNA-(apurinic or apyrimidinic site) endonuclease OS=Homo sapiens OX=9606 GN=APEX1 PE=1 SV=2	0	79.674	52	15	48	15	318	35.5	8.12	1195	0	2.08235e+06	3.76469e+06	6.32756e+06	7.61367e+06	High	High	High	High
High	Master Protein	O00299	Chloride intracellular channel protein 1 OS=Homo sapiens OX=9606 GN=CLIC1 PE=1 SV=4	0	79.248	67	12	57	12	241	26.9	5.17	1799	0	8.81791e+06	1.40153e+07	1.22938e+07	1.29327e+07	High	High	High	High
High	Master Protein	P07602	Prosaposin OS=Homo sapiens OX=9606 GN=PSAP PE=1 SV=2	0	79.124	32	18	75	12	524	58.1	5.17	1501	6	2.38836e+07	3.0305e+07	4.75156e+07	4.10842e+07	High	High	High	High
High	Master Protein	P42916	Collectin-43 OS=Bos taurus OX=9913 GN=CL43 PE=1 SV=2	0	78.655	36	11	39	11	321	33.6	5.12	834	0	4.19662e+06	2.95941e+06	3.10446e+06	3.2239e+06	High	High	High	High
High	Master Protein	P62803	Histone H4 OS=Bos taurus OX=9913 PE=1 SV=2	0	77.893	57	11	98	11	103	11.4	11.36	2654	0	3.31921e+07	4.57024e+07	6.51066e+07	6.50637e+07	High	High	High	High
High	Master Protein	P24387	Corticotropin-releasing factor-binding protein OS=Homo sapiens OX=9606 GN=CRHBP PE=1 SV=2	0	77.699	46	14	42	14	322	36.1	6.52	1414	0	2.59904e+06	2.08872e+06	2.22211e+07	1.69379e+07	High	High	High	High
High	Master Protein	Q8IUX7	Adipocyte enhancer-binding protein 1 OS=Homo sapiens OX=9606 GN=AEBP1 PE=1 SV=1	0	77.302	16	15	40	15	1158	130.8	5.11	1053	0	4.9802e+06	3.81346e+06	9.83778e+06	9.1885e+06	High	High	High	High
High	Master Protein	P30086	Phosphatidylethanolamine-binding protein 1 OS=Homo sapiens OX=9606 GN=PEBP1 PE=1 SV=3	0	76.699	73	9	43	5	187	21	7.53	1910	4	7.26528e+06	1.66963e+07	1.98805e+07	2.21644e+07	High	High	High	High
High	Master Protein	P22626	Heterogeneous nuclear ribonucleoproteins A2/B1 OS=Homo sapiens OX=9606 GN=HNRNPA2B1 PE=1 SV=2	0	76.183	42	13	64	13	353	37.4	8.95	1652	0	8.36714e+06	1.44181e+07	2.1139e+07	2.65936e+07	High	High	High	High
High	Master Protein	P10253	Lysosomal alpha-glucosidase OS=Homo sapiens OX=9606 GN=GAA PE=1 SV=4	0	75.628	22	13	34	13	952	105.3	6	1049	0	1.64211e+06	4.35024e+06	5.46296e+06	5.41919e+06	High	High	High	High
High	Master Protein	P02771	Alpha-fetoprotein OS=Homo sapiens OX=9606 GN=AFP PE=1 SV=1	0	75.585	12	10	119	3	609	68.6	5.68	2901	0	346933	471878		140299	Peak Found	Peak Found	High	Peak Found
High	Master Protein	P22692	Insulin-like growth factor-binding protein 4 OS=Homo sapiens OX=9606 GN=IGFBP4 PE=1 SV=2	0	75.306	40	8	69	8	258	27.9	7.15	1960	0	2.17121e+07	2.87586e+07	4.43981e+07	4.06082e+07	High	High	High	High
High	Master Protein	P37802	Transgelin-2 OS=Homo sapiens OX=9606 GN=TAGLN2 PE=1 SV=3	0	75.07	71	12	68	3	199	22.4	8.25	2054	10	9.72305e+06	1.56297e+07	1.93575e+07	2.29007e+07	High	High	High	High
High	Master Protein	Q96D15	Reticulocalbin-3 OS=Homo sapiens OX=9606 GN=RCN3 PE=1 SV=1	0	75.024	48	12	47	2	328	37.5	4.89	1473	0					Not Found	High	High	Not Found
High	Master Protein	P01035	Cystatin-C OS=Bos taurus OX=9913 GN=CST3 PE=1 SV=2	0	74.768	59	7	32	7	148	16.3	9.04	914	0	1.48273e+06	1.42824e+06	805241	882020	High	Peak Found	High	High
High	Master Protein	Q15149	Plectin OS=Homo sapiens OX=9606 GN=PLEC PE=1 SV=3	0	74.604	6	21	42	19	4684	531.5	5.96	1004	1	1.8212e+06	3285562	4.25386e+06	4.98375e+06	High	High	High	High
High	Master Protein	P68252	14-3-3 protein gamma OS=Bos taurus OX=9913 GN=YWHAG PE=1 SV=2	0	74.508	47	12	77	6	247	28.2	4.89	2135	0	4.44684e+06	5.41143e+06	9.77976e+06	1.13152e+07	High	High	High	High
High	Master Protein	Q14766	Latent-transforming growth factor beta-binding protein 1 OS=Homo sapiens OX=9606 GN=LTBP1 PE=1 SV=4	0	73.912	12	14	28	14	1721	186.7	5.96	461	0	1.31887e+06	1.55869e+06	8.07368e+06	5.2529e+06	High	Peak Found	High	High
High	Master Protein	P29279	CCN family member 2 OS=Homo sapiens OX=9606 GN=CCN2 PE=1 SV=2	0	73.891	47	14	42	6	349	38.1	8	651	8	9.89865e+06	5.13494e+06	2.26392e+07	1.57893e+07	High	High	High	High
High	Master Protein	P17936	Insulin-like growth factor-binding protein 3 OS=Homo sapiens OX=9606 GN=IGFBP3 PE=1 SV=2	0	73.666	47	11	58	6	291	31.7	8.69	1481	5	2.76644e+07	2.92335e+07	8.39003e+07	9.16376e+07	High	High	High	High
High	Master Protein	Q14195	Dihydropyrimidinase-related protein 3 OS=Homo sapiens OX=9606 GN=DPYSL3 PE=1 SV=1	0	73.435	41	15	37	11	570	61.9	6.49	1031	1	210233	706078	3.41055e+06	4.05557e+06	Not Found	Peak Found	High	High
High	Master Protein	P33151	Cadherin-5 OS=Homo sapiens OX=9606 GN=CDH5 PE=1 SV=5	0	73.035	23	14	82	13	784	87.5	5.43	2199	0	2.14323e+07	3.17508e+07	3.01621e+07	2.86214e+07	High	High	High	High
High	Master Protein	P00750	Tissue-type plasminogen activator OS=Homo sapiens OX=9606 GN=PLAT PE=1 SV=1	0	72.999	38	16	52	16	562	62.9	7.8	1066	0	5.67762e+06	8.37653e+06	1.0398e+07	1.41164e+07	High	High	High	High
High	Master Protein	Q12805	EGF-containing fibulin-like extracellular matrix protein 1 OS=Homo sapiens OX=9606 GN=EFEMP1 PE=1 SV=2	0	72.992	36	13	38	13	493	54.6	5.07	894	0	2.69256e+06	3.08454e+06	8.54055e+06	6.43354e+06	High	High	High	High
High	Master Protein	P07737	Profilin-1 OS=Homo sapiens OX=9606 GN=PFN1 PE=1 SV=2	0	72.888	55	9	96	4	140	15	8.27	2835	5	3.89029e+07	7.05075e+07	6.72586e+07	7.19122e+07	High	High	High	High
High	Master Protein	P10646	Tissue factor pathway inhibitor OS=Homo sapiens OX=9606 GN=TFPI PE=1 SV=1	0	71.784	38	11	44	11	304	35	8.25	1365	0	9.06704e+06	1.2032e+07	2.07967e+07	2.0195e+07	High	High	High	High
High	Master Protein	Q28107	Coagulation factor V OS=Bos taurus OX=9913 GN=F5 PE=1 SV=1	0	71.34	10	18	39	16	2211	248.8	5.83	665	1	4.17252e+06	3.59667e+06	1.32063e+06	1.8104e+06	High	High	High	High
High	Master Protein	P62157	Calmodulin OS=Bos taurus OX=9913 GN=CALM PE=1 SV=2	0	71.237	48	9	74	9	149	16.8	4.22	2556	0	1.98915e+07	2.79642e+07	3.20595e+07	4.03722e+07	High	High	High	High
High	Master Protein	P04815	Spleen trypsin inhibitor I OS=Bos taurus OX=9913 PE=1 SV=2	0	70.415	67	9	40	7	100	10.8	8.66	803	2	2.26604e+06	3.09781e+06	5.32677e+06	6.08163e+06	Peak Found	Peak Found	Peak Found	Peak Found
High	Master Protein	O95084	Serine protease 23 OS=Homo sapiens OX=9606 GN=PRSS23 PE=1 SV=1	0	69.923	43	10	51	10	383	43	9.42	1615	0	6.1846e+06	6.08269e+06	9.22784e+06	7.90425e+06	High	High	High	High
High	Master Protein	P0C0L4	Complement C4-A OS=Homo sapiens OX=9606 GN=C4A PE=1 SV=2	0	69.922	8	12	72	7	1744	192.7	7.08	1102	0	7.28292e+06	6.95886e+06	3.11197e+06	5.57377e+06	High	High	High	High
High	Master Protein	P07339	Cathepsin D OS=Homo sapiens OX=9606 GN=CTSD PE=1 SV=1	0	69.814	43	13	46	10	412	44.5	6.54	1070	3	7.29554e+06	9.23396e+06	1.04075e+07	1.02004e+07	High	High	High	High
High	Master Protein	O75094	Slit homolog 3 protein OS=Homo sapiens OX=9606 GN=SLIT3 PE=2 SV=3	0	69.348	13	14	23	14	1523	167.6	7.65	659	0	938627	1.72928e+06	6.71769e+06	5.96631e+06	Peak Found	Peak Found	High	High
High	Master Protein	P68871	Hemoglobin subunit beta OS=Homo sapiens OX=9606 GN=HBB PE=1 SV=2	0	69.295	79	10	83	8	147	16	7.28	2783	0	8.80278e+06	8.30597e+06	5.08744e+06	5.7817e+06	High	High	High	High
High	Master Protein	P02675	Fibrinogen beta chain OS=Homo sapiens OX=9606 GN=FGB PE=1 SV=2	0	69.002	30	16	63	12	491	55.9	8.27	1703	4	3.21694e+07	4.73305e+07	8.96851e+06	3.1623e+07	High	High	High	High
High	Master Protein	P00491	Purine nucleoside phosphorylase OS=Homo sapiens OX=9606 GN=PNP PE=1 SV=2	0	68.915	57	13	47	13	289	32.1	6.95	1518	0	3.88084e+06	8.74903e+06	5.50519e+06	6.14609e+06	High	High	High	High
High	Master Protein	Q9BUF5	Tubulin beta-6 chain OS=Homo sapiens OX=9606 GN=TUBB6 PE=1 SV=1	0	68.232	42	13	56	4	446	49.8	4.88	1471	0			398415	731913	High	Not Found	High	High
High	Master Protein	Q9H1E3	Nuclear ubiquitous casein and cyclin-dependent kinase substrate 1 OS=Homo sapiens OX=9606 GN=NUCKS1 PE=1 SV=1	0	67.443	42	9	23	9	243	27.3	5.08	890	0	199765	1.80346e+06	2.73415e+06	3.33484e+06	Peak Found	High	High	High
High	Master Protein	Q9BRK5	45 kDa calcium-binding protein OS=Homo sapiens OX=9606 GN=SDF4 PE=1 SV=1	0	67.216	52	13	47	13	362	41.8	4.86	1083	0	5.92241e+06	8.83393e+06	1.0315e+07	8.99277e+06	High	High	High	High
High	Master Protein	P39059	Collagen alpha-1(XV) chain OS=Homo sapiens OX=9606 GN=COL15A1 PE=1 SV=2	0	67.175	13	14	60	14	1388	141.6	5	1767	0	1.76945e+07	1.45558e+07	1.1732e+07	1.45775e+07	High	High	High	High
High	Master Protein	P34932	Heat shock 70 kDa protein 4 OS=Homo sapiens OX=9606 GN=HSPA4 PE=1 SV=4	0	66.343	24	14	34	13	840	94.3	5.19	1091	1	2.10918e+06	2.59958e+06	3.98179e+06	4.62851e+06	High	High	High	High
High	Master Protein	P80723	Brain acid soluble protein 1 OS=Homo sapiens OX=9606 GN=BASP1 PE=1 SV=2	0	66.332	70	10	52	10	227	22.7	4.63	1385	0	3.80042e+06	6.03572e+06	1.06598e+07	1.04444e+07	High	High	High	High
High	Master Protein	Q3SZI4	14-3-3 protein theta OS=Bos taurus OX=9913 GN=YWHAQ PE=1 SV=1	0	66.137	44	9	62	5	245	27.7	4.78	2083	0	2.54869e+06	3.22977e+06	4.73422e+06	2.52423e+07	High	High	High	High
High	Master Protein	P02649	Apolipoprotein E OS=Homo sapiens OX=9606 GN=APOE PE=1 SV=1	0	66.09	52	14	42	10	317	36.1	5.73	928	0	1.20551e+06	1.0602e+06	4.10269e+06	4.63391e+06	High	High	High	High
High	Master Protein	Q96RW7	Hemicentin-1 OS=Homo sapiens OX=9606 GN=HMCN1 PE=1 SV=2	0	65.94	4	17	26	17	5635	613	6.49	479	0	305686	198551	2.60402e+06	2.96649e+06	Peak Found	High	High	High
High	Master Protein	P02676	Fibrinogen beta chain OS=Bos taurus OX=9913 GN=FGB PE=1 SV=2	0	65.388	36	13	47	9	468	53.3	8.19	1094	0	3.90069e+06	4.64799e+06	2.08267e+06	3.38231e+06	High	High	High	High
High	Master Protein	P55287	Cadherin-11 OS=Homo sapiens OX=9606 GN=CDH11 PE=2 SV=2	0	65.383	22	14	33	14	796	87.9	4.91	651	0	2.15342e+06	6.30931e+06	1.18293e+07	1.04008e+07	High	High	High	High
High	Master Protein	P00747	Plasminogen OS=Homo sapiens OX=9606 GN=PLG PE=1 SV=2	0	65.289	10	6	47	2	810	90.5	7.24	1079	0			199094		Not Found	Not Found	Peak Found	Not Found
High	Master Protein	P06744	Glucose-6-phosphate isomerase OS=Homo sapiens OX=9606 GN=GPI PE=1 SV=4	0	65.125	34	14	48	11	558	63.1	8.32	1068	2	3.37382e+06	6.55446e+06	6.89539e+06	7.7086e+06	High	High	High	High
High	Master Protein	Q14103	Heterogeneous nuclear ribonucleoprotein D0 OS=Homo sapiens OX=9606 GN=HNRNPD PE=1 SV=1	0	64.845	29	10	46	9	355	38.4	7.81	1453	1	5.03907e+06	9.53429e+06	1.06017e+07	1.26504e+07	High	High	High	High
High	Master Protein	P61157	Actin-related protein 3 OS=Bos taurus OX=9913 GN=ACTR3 PE=1 SV=3	0	64.84	43	13	44	13	418	47.3	5.88	930	0	4.10304e+06	6.63615e+06	8.40523e+06	1.10341e+07	High	High	High	High
High	Master Protein	P35241	Radixin OS=Homo sapiens OX=9606 GN=RDX PE=1 SV=1	0	64.829	22	14	73	5	583	68.5	6.37	1263	0	1.16046e+06	1.54548e+06	1.6918e+06	2.00433e+06	High	High	High	High
High	Master Protein	O94985	Calsyntenin-1 OS=Homo sapiens OX=9606 GN=CLSTN1 PE=1 SV=1	0	64.796	18	16	47	16	981	109.7	4.91	1321	0	1.55849e+07	1.85199e+07	1.86347e+07	2.1094e+07	High	High	High	High
High	Master Protein	Q3SZ54	Eukaryotic initiation factor 4A-I OS=Bos taurus OX=9913 GN=EIF4A1 PE=2 SV=1	0	64.302	40	14	44	8	406	46.1	5.48	1057	6	4.93752e+06	7.11062e+06	9.58475e+06	1.02488e+07	High	High	High	High
High	Master Protein	O75874	Isocitrate dehydrogenase [NADP] cytoplasmic OS=Homo sapiens OX=9606 GN=IDH1 PE=1 SV=2	0	63.186	37	13	46	13	414	46.6	7.01	1098	0	2.63399e+06	5.39487e+06	8.63185e+06	9205763	High	High	High	High
High	Master Protein	P42785	Lysosomal Pro-X carboxypeptidase OS=Homo sapiens OX=9606 GN=PRCP PE=1 SV=1	0	62.789	25	11	44	11	496	55.8	7.21	1234	0	4.86395e+06	1.14662e+07	1.42465e+07	1.22565e+07	High	High	High	High
High	Master Protein	Q15084	Protein disulfide-isomerase A6 OS=Homo sapiens OX=9606 GN=PDIA6 PE=1 SV=1	0	62.427	37	12	50	12	440	48.1	5.08	1979	0	2.32146e+06	3.41304e+06	3.59e+06	5.67302e+06	High	High	High	High
High	Master Protein	P35445	Cartilage oligomeric matrix protein OS=Bos taurus OX=9913 GN=COMP PE=1 SV=2	0	62.126	17	10	48	7	756	82.3	4.61	821	0	2.1306e+06	2.01537e+06	1420964	1.58168e+06	High	High	High	High
High	Master Protein	P10643	Complement component C7 OS=Homo sapiens OX=9606 GN=C7 PE=1 SV=2	0	62.004	12	10	28	4	843	93.5	6.48	640	0	387302		3.10661e+06	2.70957e+06	Peak Found	Not Found	High	High
High	Master Protein	Q5E946	Parkinson disease protein 7 homolog OS=Bos taurus OX=9913 GN=PARK7 PE=2 SV=1	0	61.611	62	11	58	11	189	20	7.33	1577	0	4.70688e+06	9.11525e+06	1.37695e+07	1.56294e+07	High	High	High	High
High	Master Protein	Q15113	Procollagen C-endopeptidase enhancer 1 OS=Homo sapiens OX=9606 GN=PCOLCE PE=1 SV=2	0	60.569	37	11	42	11	449	47.9	7.43	1029	0	3.48529e+06	3.50299e+06	8.93622e+06	9.32764e+06	High	High	High	High
High	Master Protein	P13497	Bone morphogenetic protein 1 OS=Homo sapiens OX=9606 GN=BMP1 PE=1 SV=2	0	60.106	17	13	30	10	986	111.2	6.9	687	3	4.21339e+06	5.6782e+06	7.6943e+06	8.73491e+06	High	High	High	High
High	Master Protein	P35237	Serpin B6 OS=Homo sapiens OX=9606 GN=SERPINB6 PE=1 SV=3	0	59.554	48	13	30	13	376	42.6	5.27	900	0	2.69597e+06	3.56677e+06	5.20021e+06	5.70844e+06	High	High	High	High
High	Master Protein	P52926	High mobility group protein HMGI-C OS=Homo sapiens OX=9606 GN=HMGA2 PE=1 SV=1	0	59.403	61	7	62	7	109	11.8	10.62	2021	0	1.96386e+07	3.69261e+07	3.75171e+07	4.28701e+07	High	High	High	High
High	Master Protein	Q9NRN5	Olfactomedin-like protein 3 OS=Homo sapiens OX=9606 GN=OLFML3 PE=2 SV=1	0	59.187	32	10	33	10	406	46	6.57	859	0	2.78225e+06	4.34413e+06	6.58608e+06	6.08874e+06	High	High	High	High
High	Master Protein	P35527	Keratin, type I cytoskeletal 9 OS=Homo sapiens OX=9606 GN=KRT9 PE=1 SV=3	0	58.971	29	12	31	12	623	62	5.24	1073	0	5.99488e+06	2.22472e+06	3.96204e+06	2.10908e+06	High	High	High	High
High	Master Protein	Q07065	Cytoskeleton-associated protein 4 OS=Homo sapiens OX=9606 GN=CKAP4 PE=1 SV=2	0	58.772	24	10	28	10	602	66	5.92	1066	0	417144	568563	2.59197e+06	3.9545e+06	Peak Found	Peak Found	High	High
High	Master Protein	P16035	Metalloproteinase inhibitor 2 OS=Homo sapiens OX=9606 GN=TIMP2 PE=1 SV=2	0	58.653	45	10	34	10	220	24.4	7.49	866	0	4.2376e+06	3.94002e+06	5.6654e+06	5.51798e+06	High	High	High	High
High	Master Protein	P19652	Alpha-1-acid glycoprotein 2 OS=Homo sapiens OX=9606 GN=ORM2 PE=1 SV=2	0	58.626	47	11	57	8	201	23.6	5.11	1488	0	4.13279e+06	4.66415e+06	3.53489e+06	3.90626e+06	High	High	High	High
High	Master Protein	P26022	Pentraxin-related protein PTX3 OS=Homo sapiens OX=9606 GN=PTX3 PE=1 SV=3	0	58.39	37	10	39	10	381	41.9	5.01	1200	0	4.19484e+06	4905008	1.07124e+07	9.90651e+06	High	High	High	High
High	Master Protein	P02652	Apolipoprotein A-II OS=Homo sapiens OX=9606 GN=APOA2 PE=1 SV=1	0	58.131	47	8	55	8	100	11.2	6.62	879	0	1.07295e+07	1.27693e+07	6.98555e+06	6.41321e+06	High	High	High	High
High	Master Protein	P00741	Coagulation factor IX OS=Bos taurus OX=9913 GN=F9 PE=1 SV=2	0	57.955	16	7	25	7	462	52	5.88	603	0	1.45896e+06	1.57664e+06	1.85187e+06	1.52545e+06	Peak Found	Peak Found	High	Peak Found
High	Master Protein	Q14019	Coactosin-like protein OS=Homo sapiens OX=9606 GN=COTL1 PE=1 SV=3	0	57.811	69	11	56	11	142	15.9	5.67	1079	0	1.57973e+07	1.65296e+07	2.771e+07	2.96303e+07	High	High	High	High
High	Master Protein	Q2KJ63	Plasma kallikrein OS=Bos taurus OX=9913 GN=KLKB1 PE=2 SV=1	0	57.014	28	12	33	12	636	70.9	8.25	735	0	3.58662e+06	4.13358e+06	1.79483e+06	1.92571e+06	High	High	High	High
High	Master Protein	P52209	6-phosphogluconate dehydrogenase, decarboxylating OS=Homo sapiens OX=9606 GN=PGD PE=1 SV=3	0	56.968	29	12	32	12	483	53.1	7.23	1001	0	2.46484e+06	3.32266e+06	6.20265e+06	7.17128e+06	High	High	High	High
High	Master Protein	P63010	AP-2 complex subunit beta OS=Homo sapiens OX=9606 GN=AP2B1 PE=1 SV=1	0	56.72	20	12	28	10	937	104.5	5.38	663	1	303462	1.52051e+06	3.34896e+06	2.47948e+06	Peak Found	High	High	High
High	Master Protein	Q3MHL4	Adenosylhomocysteinase OS=Bos taurus OX=9913 GN=AHCY PE=2 SV=3	0	56.512	22	9	31	2	432	47.6	6.29	956	7	1.49691e+06	2.69568e+06	2.14701e+06	2.88021e+06	Not Found	Peak Found	Not Found	Peak Found
High	Master Protein	P40925	Malate dehydrogenase, cytoplasmic OS=Homo sapiens OX=9606 GN=MDH1 PE=1 SV=4	0	56.385	33	10	42	10	334	36.4	7.36	1599	0	4.33288e+06	5.80648e+06	6.38246e+06	8.32634e+06	High	High	High	High
High	Master Protein	P40926	Malate dehydrogenase, mitochondrial OS=Homo sapiens OX=9606 GN=MDH2 PE=1 SV=3	0	55.45	42	11	41	11	338	35.5	8.68	1066	0	2.59912e+06	5.20909e+06	6.96632e+06	1.00867e+07	High	High	High	High
High	Master Protein	Q9TTJ5	Regucalcin OS=Bos taurus OX=9913 GN=RGN PE=2 SV=1	0	55.369	33	7	30	7	299	33.3	5.77	585	0				132279	Not Found	High	Not Found	Peak Found
High	Master Protein	Q14767	Latent-transforming growth factor beta-binding protein 2 OS=Homo sapiens OX=9606 GN=LTBP2 PE=1 SV=3	0	54.947	12	14	21	14	1821	194.9	5.19	328	0	545890	1.77746e+06	3.47391e+06	2.62902e+06	Peak Found	Peak Found	High	High
High	Master Protein	Q9BX97	Plasmalemma vesicle-associated protein OS=Homo sapiens OX=9606 GN=PLVAP PE=1 SV=1	0	54.802	33	13	45	13	442	50.6	8.79	847	0	6.69921e+06	7.77547e+06	5.91843e+06	8.97588e+06	High	High	High	High
High	Master Protein	P35052	Glypican-1 OS=Homo sapiens OX=9606 GN=GPC1 PE=1 SV=2	0	54.315	32	12	31	12	558	61.6	7.3	563	0	5.93061e+06	4.80636e+06	4.98383e+06	5.56507e+06	High	High	High	High
High	Master Protein	P02070	Hemoglobin subunit beta OS=Bos taurus OX=9913 GN=HBB PE=1 SV=1	0	53.775	68	9	74	5	145	15.9	7.59	2540	0	550991	437525	342269	584320	High	High	High	High
High	Master Protein	P55058	Phospholipid transfer protein OS=Homo sapiens OX=9606 GN=PLTP PE=1 SV=1	0	53.768	26	9	29	9	493	54.7	7.01	1232	0	3.07773e+06	5.34401e+06	5.96694e+06	5.26843e+06	High	High	High	High
High	Master Protein	P67808	Y-box-binding protein 1 OS=Bos taurus OX=9913 GN=YBX1 PE=2 SV=3	0	53.573	43	8	33	8	324	35.9	9.88	1354	0	3.3946e+06	6.48821e+06	6.74506e+06	9.08731e+06	High	High	High	High
High	Master Protein	P50552	Vasodilator-stimulated phosphoprotein OS=Homo sapiens OX=9606 GN=VASP PE=1 SV=3	0	53.343	31	12	22	12	380	39.8	8.94	727	0	1.53545e+06	3.63456e+06	4.23577e+06	5.17624e+06	High	High	High	High
High	Master Protein	P09972	Fructose-bisphosphate aldolase C OS=Homo sapiens OX=9606 GN=ALDOC PE=1 SV=2	0	52.952	17	5	58	2	364	39.4	6.87	2604	0	2.37869e+06	9.82988e+06	5.93628e+06	7.60284e+06	High	High	High	High
High	Master Protein	P04792	Heat shock protein beta-1 OS=Homo sapiens OX=9606 GN=HSPB1 PE=1 SV=2	0	52.709	58	9	44	9	205	22.8	6.4	1268	0	7.01288e+06	1.08256e+07	1.44769e+07	1.71452e+07	High	High	High	High
High	Master Protein	P27816	Microtubule-associated protein 4 OS=Homo sapiens OX=9606 GN=MAP4 PE=1 SV=3	0	52.332	14	12	35	12	1152	120.9	5.43	857	0	1.54251e+06	3.18745e+06	7.58381e+06	9.08048e+06	High	High	High	High
High	Master Protein	P23246	Splicing factor, proline- and glutamine-rich OS=Homo sapiens OX=9606 GN=SFPQ PE=1 SV=2	0	52.152	21	11	38	11	707	76.1	9.44	816	0	1.98264e+06	4.46867e+06	6.1324e+06	7.55862e+06	High	High	High	High
High	Master Protein	O00151	PDZ and LIM domain protein 1 OS=Homo sapiens OX=9606 GN=PDLIM1 PE=1 SV=4	0	51.932	37	9	21	9	329	36	7.02	771	0	643172	2.39089e+06	1.87584e+06	3.13755e+06	High	High	High	High
High	Master Protein	Q9H8L6	Multimerin-2 OS=Homo sapiens OX=9606 GN=MMRN2 PE=1 SV=2	0	51.88	12	9	23	9	949	104.3	5.86	760	0	3.45947e+06	5.51115e+06	5.65365e+06	4.72022e+06	High	High	High	High
High	Master Protein	P42899	60S acidic ribosomal protein P2 OS=Bos taurus OX=9913 GN=RPLP2 PE=3 SV=1	0	51.56	84	6	32	5	115	11.7	4.61	1056	1	3361736	4.23193e+06	4.81023e+06	6.79129e+06	High	High	High	High
High	Master Protein	Q28065	C4b-binding protein alpha chain OS=Bos taurus OX=9913 GN=C4BPA PE=2 SV=1	0	51.536	26	13	38	13	610	68.8	6.38	739	0	3.78939e+06	3.26654e+06	1.25208e+06	1.79175e+06	High	High	High	High
High	Master Protein	Q3SWW8	Thrombospondin-4 OS=Bos taurus OX=9913 GN=THBS4 PE=2 SV=1	0	51.181	17	11	34	8	961	105.9	4.68	771	3	3.9462e+06	3.53825e+06	3.21857e+06	3.73861e+06	High	High	High	High
High	Master Protein	Q148F1	Cofilin-2 OS=Bos taurus OX=9913 GN=CFL2 PE=2 SV=1	0	50.936	40	8	36	3	166	18.7	7.88	1016	0	396089	949067	707930	598459	High	High	High	High
High	Master Protein	Q3ZCL8	SH3 domain-binding glutamic acid-rich-like protein 3 OS=Bos taurus OX=9913 GN=SH3BGRL3 PE=3 SV=1	0	50.857	49	7	39	7	93	10.4	4.93	767	0	7.48751e+06	1.38271e+07	9.49831e+06	1.29094e+07	High	High	High	High
High	Master Protein	Q9HCU0	Endosialin OS=Homo sapiens OX=9606 GN=CD248 PE=1 SV=1	0	50.756	17	11	43	11	757	80.8	5.35	903	0	5.98028e+06	6.61968e+06	1.15183e+07	1.04285e+07	High	High	High	High
High	Master Protein	O00339	Matrilin-2 OS=Homo sapiens OX=9606 GN=MATN2 PE=1 SV=4	0	50.314	17	10	18	10	956	106.8	6.27	415	0	356282		2.78918e+06	2.27414e+06	Peak Found	Not Found	High	High
High	Master Protein	P07686	Beta-hexosaminidase subunit beta OS=Homo sapiens OX=9606 GN=HEXB PE=1 SV=3	0	50.035	24	12	38	12	556	63.1	6.76	512	0	4958871	7.31705e+06	8.09243e+06	7.70919e+06	High	High	High	High
High	Master Protein	P15311	Ezrin OS=Homo sapiens OX=9606 GN=EZR PE=1 SV=4	0	49.605	18	11	63	5	586	69.4	6.27	1036	0	1.6517e+06	2.06971e+06	3.76002e+06	3.66198e+06	Peak Found	High	High	High
High	Master Protein	O19116	Secreted frizzled-related protein 1 OS=Bos taurus OX=9913 GN=SFRP1 PE=2 SV=1	0	49.325	25	6	38	6	308	34.7	8.79	748	0	1.34677e+06	2.07251e+06	9.32031e+06	9.25495e+06	High	High	High	High
High	Master Protein	P08603	Complement factor H OS=Homo sapiens OX=9606 GN=CFH PE=1 SV=4	0	48.875	14	13	25	13	1231	139	6.61	335	0	1.61501e+06	2.40962e+06	6.09801e+06	5.14109e+06	High	High	High	High
High	Master Protein	P52565	Rho GDP-dissociation inhibitor 1 OS=Homo sapiens OX=9606 GN=ARHGDIA PE=1 SV=3	0	48.851	27	6	38	6	204	23.2	5.11	1112	0	8.98321e+06	1.34134e+07	1.44705e+07	1.74676e+07	High	High	High	High
High	Master Protein	O75368	SH3 domain-binding glutamic acid-rich-like protein OS=Homo sapiens OX=9606 GN=SH3BGRL PE=1 SV=1	0	48.576	85	6	30	6	114	12.8	5.25	705	0	3.03068e+06	5.86158e+06	4.83517e+06	6395144	High	High	High	High
High	Master Protein	Q03252	Lamin-B2 OS=Homo sapiens OX=9606 GN=LMNB2 PE=1 SV=4	0	48.469	28	15	44	12	620	69.9	5.59	605	0	3.1596e+06	3.88467e+06	8.40096e+06	8.31712e+06	Peak Found	High	High	High
High	Master Protein	Q8SPP7	Peptidoglycan recognition protein 1 OS=Bos taurus OX=9913 GN=PGLYRP1 PE=1 SV=1	0	48.19	36	6	19	6	190	21.1	9.5	393	0	1.16654e+06	1.72473e+06	1.55113e+06	977581	Peak Found	High	High	Peak Found
High	Master Protein	P04264	Keratin, type II cytoskeletal 1 OS=Homo sapiens OX=9606 GN=KRT1 PE=1 SV=6	0	48.082	20	12	40	10	644	66	8.12	1084	2	1.10525e+07	7.19048e+06	6.40916e+06	5.14113e+06	High	High	High	High
High	Master Protein	P10809	60 kDa heat shock protein, mitochondrial OS=Homo sapiens OX=9606 GN=HSPD1 PE=1 SV=2	0	47.954	30	11	34	11	573	61	5.87	985	0	309116	365094	1.80573e+06	2.87578e+06	Peak Found	High	High	High
High	Master Protein	P31949	Protein S100-A11 OS=Homo sapiens OX=9606 GN=S100A11 PE=1 SV=2	0	47.659	83	8	56	8	105	11.7	7.12	1616	0	7.26844e+06	1.23991e+07	1.39804e+07	1.68107e+07	High	High	High	High
High	Master Protein	Q12905	Interleukin enhancer-binding factor 2 OS=Homo sapiens OX=9606 GN=ILF2 PE=1 SV=2	0	47.479	44	10	30	10	390	43	5.26	936	0	970570	2.49126e+06	2.65043e+06	3.96256e+06	High	High	High	High
High	Master Protein	P02749	Beta-2-glycoprotein 1 OS=Homo sapiens OX=9606 GN=APOH PE=1 SV=3	0	47.44	31	9	47	5	345	38.3	7.97	788	0	950130	1.00325e+06	822284	1.10114e+06	Peak Found	Peak Found	High	High
High	Master Protein	Q05718	Insulin-like growth factor-binding protein 6 OS=Bos taurus OX=9913 GN=IGFBP6 PE=2 SV=2	0	47.432	31	5	24	5	237	25	8.31	440	0					Not Found	High	Not Found	Not Found
High	Master Protein	P26599	Polypyrimidine tract-binding protein 1 OS=Homo sapiens OX=9606 GN=PTBP1 PE=1 SV=1	0	47.073	25	6	20	6	531	57.2	9.17	663	0	597614	2.36631e+06	1.65308e+06	2.75273e+06	Peak Found	High	High	High
High	Master Protein	P23526	Adenosylhomocysteinase OS=Homo sapiens OX=9606 GN=AHCY PE=1 SV=4	0	47.07	23	9	30	2	432	47.7	6.34	886	0	126248	484086	667904	482008	Peak Found	Peak Found	High	High
High	Master Protein	P04114	Apolipoprotein B-100 OS=Homo sapiens OX=9606 GN=APOB PE=1 SV=2	0	46.93	1	5	26	5	4563	515.3	7.05	607	0	1.04659e+06	1.72361e+06	2.22903e+06	2038311	Peak Found	Peak Found	Peak Found	Peak Found
High	Master Protein	O18739	CCN family member 2 OS=Bos taurus OX=9913 GN=CCN2 PE=2 SV=2	0	46.89	27	10	38	2	349	37.9	7.87	470	0	2.6049e+06	2.4852e+06	4.91428e+06	4.29669e+06	High	High	High	High
High	Master Protein	P05155	Plasma protease C1 inhibitor OS=Homo sapiens OX=9606 GN=SERPING1 PE=1 SV=2	0	46.621	21	11	39	9	500	55.1	6.55	974	0	4.29729e+06	6.80777e+06	1.2639e+07	7.22613e+06	High	High	High	High
High	Master Protein	Q01105	Protein SET OS=Homo sapiens OX=9606 GN=SET PE=1 SV=3	0	46.46	37	8	32	8	290	33.5	4.32	867	0	4.46303e+06	7.31342e+06	1.30329e+07	1.26036e+07	High	High	High	High
High	Master Protein	P01008	Antithrombin-III OS=Homo sapiens OX=9606 GN=SERPINC1 PE=1 SV=1	0	46.214	18	10	94	2	464	52.6	6.71	1143	0	216620	77986.2	262701	143559	Peak Found	Peak Found	High	High
High	Master Protein	P13693	Translationally-controlled tumor protein OS=Homo sapiens OX=9606 GN=TPT1 PE=1 SV=1	0	46.159	46	8	43	8	172	19.6	4.93	988	0	4.62578e+06	9.05271e+06	9.23668e+06	1.04919e+07	High	High	High	High
High	Master Protein	Q04917	14-3-3 protein eta OS=Homo sapiens OX=9606 GN=YWHAH PE=1 SV=4	0	45.861	42	11	53	7	246	28.2	4.84	1137	0	5.59923e+07	9.00558e+07	1.03146e+08	1.03718e+08	High	High	High	High
High	Master Protein	P55786	Puromycin-sensitive aminopeptidase OS=Homo sapiens OX=9606 GN=NPEPPS PE=1 SV=2	0	45.726	18	12	25	12	919	103.2	5.72	579	0	4.28418e+06	7.55418e+06	7.71285e+06	9.43769e+06	High	High	High	High
High	Master Protein	O14950	Myosin regulatory light chain 12B OS=Homo sapiens OX=9606 GN=MYL12B PE=1 SV=2	0	45.605	38	6	28	3	172	19.8	4.84	782	3	5.9775e+06	4.64652e+06	7.47035e+06	1.04522e+07	High	High	High	High
High	Master Protein	Q15942	Zyxin OS=Homo sapiens OX=9606 GN=ZYX PE=1 SV=1	0	45.15	23	8	41	8	572	61.2	6.67	1005	0	2.5607e+06	3.14932e+06	6.52233e+06	7.2628e+06	High	High	High	High
High	Master Protein	Q3MHP1	Ubiquitin-conjugating enzyme E2 L3 OS=Bos taurus OX=9913 GN=UBE2L3 PE=2 SV=1	0	45.016	65	8	22	8	154	17.9	8.51	685	0	1.89407e+06	4.90129e+06	5.35475e+06	6.90019e+06	High	High	High	High
High	Master Protein	P07858	Cathepsin B OS=Homo sapiens OX=9606 GN=CTSB PE=1 SV=3	0	44.819	28	9	36	9	339	37.8	6.3	734	0	3.92487e+06	5.15462e+06	8.04825e+06	6854284	High	High	High	High
High	Master Protein	P13010	X-ray repair cross-complementing protein 5 OS=Homo sapiens OX=9606 GN=XRCC5 PE=1 SV=3	0	44.788	24	9	17	9	732	82.7	5.81	422	0	1.29327e+06	1.63801e+06	3.15283e+06	3.30384e+06	Peak Found	High	High	High
High	Master Protein	P13929	Beta-enolase OS=Homo sapiens OX=9606 GN=ENO3 PE=1 SV=5	0	44.593	16	5	41	2	434	47	7.71	1923	0	5.45824e+06	1.01743e+07	8.87072e+06	1.09696e+07	High	High	High	High
High	Master Protein	P29692	Elongation factor 1-delta OS=Homo sapiens OX=9606 GN=EEF1D PE=1 SV=5	0	44.497	40	7	34	7	281	31.1	5.01	1282	0	3.45195e+06	4.53323e+06	4.19947e+06	6.35767e+06	High	High	High	High
High	Master Protein	Q05707	Collagen alpha-1(XIV) chain OS=Homo sapiens OX=9606 GN=COL14A1 PE=1 SV=3	0	44.435	9	9	11	9	1796	193.4	5.3	270	0	179673	102228	1.40025e+06	886326	Peak Found	Peak Found	High	High
High	Master Protein	Q96AY3	Peptidyl-prolyl cis-trans isomerase FKBP10 OS=Homo sapiens OX=9606 GN=FKBP10 PE=1 SV=1	0	44.418	27	13	25	13	582	64.2	5.62	474	0	834606	2.07119e+06	4.39275e+06	5358019	Peak Found	High	High	High
High	Master Protein	Q13308	Inactive tyrosine-protein kinase 7 OS=Homo sapiens OX=9606 GN=PTK7 PE=1 SV=2	0	44.367	13	9	20	9	1070	118.3	7.09	606	0	756151	1.78008e+06	4.1712e+06	3.68765e+06	High	High	High	High
High	Master Protein	P15531	Nucleoside diphosphate kinase A OS=Homo sapiens OX=9606 GN=NME1 PE=1 SV=1	0	44.214	70	9	45	5	152	17.1	6.19	728	0	811256	2.21184e+06	1.86709e+06	3.16266e+06	High	High	High	High
High	Master Protein	Q16643	Drebrin OS=Homo sapiens OX=9606 GN=DBN1 PE=1 SV=4	0	43.885	16	8	31	8	649	71.4	4.45	886	0	2.22542e+06	3.8428e+06	5.00746e+06	5.75755e+06	High	High	High	High
High	Master Protein	Q2KIX7	Protein HP-25 homolog 1 OS=Bos taurus OX=9913 PE=1 SV=1	0	43.84	20	3	18	3	212	22.5	7.46	502	0	1.22411e+06	1578474	1.16145e+06	1.04209e+06	High	Peak Found	High	High
High	Master Protein	Q96HC4	PDZ and LIM domain protein 5 OS=Homo sapiens OX=9606 GN=PDLIM5 PE=1 SV=5	0	43.641	19	8	29	8	596	63.9	8.21	807	0	2.50285e+06	4.92917e+06	8.20313e+06	1.02034e+07	High	High	High	High
High	Master Protein	P39687	Acidic leucine-rich nuclear phosphoprotein 32 family member A OS=Homo sapiens OX=9606 GN=ANP32A PE=1 SV=1	0	43.444	37	9	28	7	249	28.6	4.09	660	2	2.045e+06	4.05056e+06	6.96719e+06	7.11435e+06	High	High	High	High
High	Master Protein	P80425	Fatty acid-binding protein, liver OS=Bos taurus OX=9913 GN=FABP1 PE=1 SV=1	0	43.421	46	6	20	6	127	14.2	8.07	643	0	565220	576348	321779		Peak Found	Peak Found	Peak Found	Not Found
High	Master Protein	P31948	Stress-induced-phosphoprotein 1 OS=Homo sapiens OX=9606 GN=STIP1 PE=1 SV=1	0	43.077	21	10	24	10	543	62.6	6.8	419	0	2.00559e+06	3.21845e+06	3.05549e+06	4.1107e+06	High	High	High	High
High	Master Protein	Q08397	Lysyl oxidase homolog 1 OS=Homo sapiens OX=9606 GN=LOXL1 PE=1 SV=2	0	43.024	23	8	18	8	574	63.1	7.52	520	0	557494	766462	5.77896e+06	3.40755e+06	Peak Found	Peak Found	High	High
High	Master Protein	Q16610	Extracellular matrix protein 1 OS=Homo sapiens OX=9606 GN=ECM1 PE=1 SV=2	0	42.989	26	11	33	11	540	60.6	6.71	409	0	2.52701e+06	2.94629e+06	6.14705e+06	5.47167e+06	High	High	High	High
High	Master Protein	P21291	Cysteine and glycine-rich protein 1 OS=Homo sapiens OX=9606 GN=CSRP1 PE=1 SV=3	0	42.929	42	6	34	6	193	20.6	8.57	1182	0	3.75604e+06	7.3633e+06	7.2908e+06	6.35095e+06	High	High	High	High
High	Master Protein	P78371	T-complex protein 1 subunit beta OS=Homo sapiens OX=9606 GN=CCT2 PE=1 SV=4	0	42.896	26	9	14	9	535	57.5	6.46	426	0	580374	4.56574e+07	4.55143e+07	1.87922e+06	Peak Found	Peak Found	High	High
High	Master Protein	A1A4R1	Histone H2A type 2-C OS=Bos taurus OX=9913 GN=H2AC20 PE=2 SV=1	0	42.784	36	6	32	3	129	14	10.9	785	3	1.02065e+07	1.18215e+07	2.21103e+07	2.26093e+07	High	High	High	High
High	Master Protein	Q8NBS9	Thioredoxin domain-containing protein 5 OS=Homo sapiens OX=9606 GN=TXNDC5 PE=1 SV=2	0	42.589	28	8	28	8	432	47.6	5.97	642	0	495441	1.93532e+06	4.412e+06	4.94057e+06	High	High	High	High
High	Master Protein	Q9Y240	C-type lectin domain family 11 member A OS=Homo sapiens OX=9606 GN=CLEC11A PE=1 SV=1	0	42.314	33	9	24	9	323	35.7	5.16	735	0	2.67417e+06	4.51172e+06	8.92261e+06	7.54125e+06	High	High	High	High
High	Master Protein	P60661	Myosin light polypeptide 6 OS=Bos taurus OX=9913 GN=MYL6 PE=2 SV=2	0	42.218	48	7	41	7	151	16.9	4.65	1433	0	5.46025e+06	7.43704e+06	1.53786e+07	14281342	High	High	High	High
High	Master Protein	O60506	Heterogeneous nuclear ribonucleoprotein Q OS=Homo sapiens OX=9606 GN=SYNCRIP PE=1 SV=2	0	42.207	20	10	28	6	623	69.6	8.59	939	4	1.07605e+06	3.2317e+06	3.97044e+06	4.37901e+06	High	High	High	High
High	Master Protein	P06576	ATP synthase subunit beta, mitochondrial OS=Homo sapiens OX=9606 GN=ATP5F1B PE=1 SV=3	0	42.105	32	11	29	11	529	56.5	5.4	587	0	56522.9	260088	576924	1.46949e+06	Peak Found	Peak Found	High	High
High	Master Protein	P10103	High mobility group protein B1 OS=Bos taurus OX=9913 GN=HMGB1 PE=1 SV=3	0	41.657	22	5	34	5	215	24.9	5.74	596	0	6.57617e+06	9.06605e+06	1.47341e+07	1.68729e+07	High	High	High	High
High	Master Protein	P15586	N-acetylglucosamine-6-sulfatase OS=Homo sapiens OX=9606 GN=GNS PE=1 SV=3	0	41.624	19	8	30	8	552	62	8.31	753	0	1.56511e+06	2.44152e+06	4.8173e+06	4.27707e+06	High	High	High	High
High	Master Protein	P52907	F-actin-capping protein subunit alpha-1 OS=Homo sapiens OX=9606 GN=CAPZA1 PE=1 SV=3	0	41.579	41	7	24	6	286	32.9	5.69	925	1	2.57946e+06	4.00858e+06	5.18383e+06	5.96129e+06	Peak Found	High	High	High
High	Master Protein	Q14247	Src substrate cortactin OS=Homo sapiens OX=9606 GN=CTTN PE=1 SV=2	0	41.552	19	7	19	7	550	61.5	5.4	792	0	463704	844133	2.20296e+06	2.42489e+06	High	High	High	High
High	Master Protein	Q6EWQ7	Eukaryotic translation initiation factor 5A-1 OS=Bos taurus OX=9913 GN=EIF5A PE=2 SV=3	0	41.484	51	7	30	7	154	16.8	5.24	764	0	3.5696e+06	6.04876e+06	4.88063e+06	8.55018e+06	High	High	High	High
High	Master Protein	P63243	Receptor of activated protein C kinase 1 OS=Bos taurus OX=9913 GN=RACK1 PE=2 SV=3	0	41.1	36	10	27	10	317	35.1	7.69	611	0	1.13809e+06	3.26518e+06	4.05565e+06	5.85262e+06	Peak Found	Peak Found	High	High
High	Master Protein	P30044	Peroxiredoxin-5, mitochondrial OS=Homo sapiens OX=9606 GN=PRDX5 PE=1 SV=4	0	40.938	38	7	24	7	214	22.1	8.7	650	0	1.57239e+06	1.40364e+06	3.19248e+06	3.91779e+06	High	High	High	High
High	Master Protein	P04004	Vitronectin OS=Homo sapiens OX=9606 GN=VTN PE=1 SV=1	0	40.748	4	2	14	2	478	54.3	5.8	771	0	3.1062e+06	3.12269e+06	1.42357e+06	2.0324e+06	Peak Found	High	High	Peak Found
High	Master Protein	P55268	Laminin subunit beta-2 OS=Homo sapiens OX=9606 GN=LAMB2 PE=1 SV=2	0	40.703	8	13	25	12	1798	195.9	6.52	617	0	2.53928e+06	3.46564e+06	767006	1095782	High	High	High	High
High	Master Protein	A2VE99	Septin-11 OS=Bos taurus OX=9913 GN=SEPTIN11 PE=2 SV=1	0	40.61	31	11	37	11	425	49	6.81	794	0	1.92195e+06	3.51942e+06	6.34336e+06	7.49488e+06	High	High	High	High
High	Master Protein	P08169	Cation-independent mannose-6-phosphate receptor OS=Bos taurus OX=9913 GN=IGF2R PE=1 SV=2	0	40.49	5	10	21	7	2499	274.4	5.92	263	2	4.18691e+06	3.27201e+06	2.61469e+06	2.46656e+06	Peak Found	Peak Found	Peak Found	Peak Found
High	Master Protein	P01344	Insulin-like growth factor II OS=Homo sapiens OX=9606 GN=IGF2 PE=1 SV=1	0	40.148	33	8	38	6	180	20.1	9.32	1041	2	8.68999e+06	1.11749e+07	2.31688e+07	2.22108e+07	Peak Found	High	High	High
High	Master Protein	Q14974	Importin subunit beta-1 OS=Homo sapiens OX=9606 GN=KPNB1 PE=1 SV=2	0	39.931	12	8	22	8	876	97.1	4.78	617	0	4.64595e+06	8.05163e+06	1.55012e+07	1.49384e+07	High	Peak Found	High	High
High	Master Protein	Q16778	Histone H2B type 2-E OS=Homo sapiens OX=9606 GN=H2BC21 PE=1 SV=3	0	39.864	43	6	47	2	126	13.9	10.32	1306	0	922375	2.13964e+06	4.33253e+06	3.47677e+06	High	Peak Found	High	High
High	Master Protein	P53999	Activated RNA polymerase II transcriptional coactivator p15 OS=Homo sapiens OX=9606 GN=SUB1 PE=1 SV=3	0	39.701	41	6	14	6	127	14.4	9.6	618	0	992053	2.46794e+06	3.94486e+06	5.06566e+06	Peak Found	High	High	High
High	Master Protein	Q14847	LIM and SH3 domain protein 1 OS=Homo sapiens OX=9606 GN=LASP1 PE=1 SV=2	0	39.696	38	9	46	9	261	29.7	7.05	996	0	3.32682e+06	5.803e+06	1.68029e+07	1.71351e+07	High	High	High	High
High	Master Protein	Q3ZBG0	Proteasome subunit alpha type-7 OS=Bos taurus OX=9913 GN=PSMA7 PE=1 SV=1	0	39.638	47	9	29	9	248	27.9	8.46	653	0	2.81085e+06	5.55155e+06	4.88762e+06	5.23553e+06	Peak Found	High	High	High
High	Master Protein	O75347	Tubulin-specific chaperone A OS=Homo sapiens OX=9606 GN=TBCA PE=1 SV=3	0	39.231	61	8	27	8	108	12.8	5.29	654	0	1.31398e+07	1.34633e+07	9.96293e+06	1.17461e+07	High	High	High	High
High	Master Protein	O95865	N(G),N(G)-dimethylarginine dimethylaminohydrolase 2 OS=Homo sapiens OX=9606 GN=DDAH2 PE=1 SV=1	0	39.115	36	8	22	8	285	29.6	6.01	556	0	565169	1.2602e+06	4.76948e+06	4.74209e+06	Peak Found	High	High	High
High	Master Protein	P09382	Galectin-1 OS=Homo sapiens OX=9606 GN=LGALS1 PE=1 SV=2	0	39.097	54	7	45	7	135	14.7	5.5	1012	0	3.86937e+06	5.95466e+06	7.56668e+06	9.46813e+06	High	High	High	High
High	Master Protein	P52799	Ephrin-B2 OS=Homo sapiens OX=9606 GN=EFNB2 PE=1 SV=1	0	38.75	28	8	26	8	333	36.9	8.85	585	0	2.4898e+06	3.82465e+06	6548192	6.40625e+06	High	High	High	High
High	Master Protein	P02679	Fibrinogen gamma chain OS=Homo sapiens OX=9606 GN=FGG PE=1 SV=3	0	38.73	18	7	43	5	453	51.5	5.62	1239	0	2.12316e+07	2.70373e+07	5.0603e+06	14913411	High	High	High	High
High	Master Protein	P03956	Interstitial collagenase OS=Homo sapiens OX=9606 GN=MMP1 PE=1 SV=3	0	38.69	29	11	26	11	469	54	6.96	324	0	3.07572e+06	2.23902e+06	2.86908e+06	3.2075e+06	High	High	High	High
High	Master Protein	P0CH28	Polyubiquitin-C OS=Bos taurus OX=9913 GN=UBC PE=1 SV=1	0	38.487	71	8	71	8	690	77.5	7.66	733	0	1.82338e+07	1.70836e+07	6.05167e+07	4.65809e+07	High	High	High	High
High	Master Protein	P19021	Peptidyl-glycine alpha-amidating monooxygenase OS=Homo sapiens OX=9606 GN=PAM PE=1 SV=2	0	38.467	11	8	16	8	973	108.3	6.42	414	0	1.30675e+06	1582995	1.88079e+06	1.74389e+06	High	High	High	High
High	Master Protein	P62326	Thymosin beta-4 OS=Bos taurus OX=9913 GN=TMSB4 PE=1 SV=2	0	38.444	43	4	45	3	44	5.1	5.06	776	1	1.45494e+07	3.08259e+07	6.90999e+06	1.931e+07	High	High	High	High
High	Master Protein	P09960	Leukotriene A-4 hydrolase OS=Homo sapiens OX=9606 GN=LTA4H PE=1 SV=2	0	38.441	18	8	19	8	611	69.2	6.18	472	0	1.38814e+06	1.1836e+06	1.97522e+06	2.39705e+06	High	High	High	High
High	Master Protein	Q00839	Heterogeneous nuclear ribonucleoprotein U OS=Homo sapiens OX=9606 GN=HNRNPU PE=1 SV=6	0	37.382	16	8	28	8	825	90.5	6	768	0	1.36517e+06	2.82521e+06	3.77837e+06	5.35999e+06	Peak Found	High	High	High
High	Master Protein	P82943	Regakine-1 OS=Bos taurus OX=9913 PE=1 SV=2	0	37.161	53	5	22	5	92	10.3	8.5	443	0	1.04302e+06	1.37325e+06	1.55101e+06	1.80069e+06	Peak Found	Peak Found	Peak Found	Peak Found
High	Master Protein	Q14624	Inter-alpha-trypsin inhibitor heavy chain H4 OS=Homo sapiens OX=9606 GN=ITIH4 PE=1 SV=4	0	37.044	10	7	28	5	930	103.3	6.98	155	0	3.63799e+06	3003967	1.14265e+06	1945271	Peak Found	Peak Found	Peak Found	Peak Found
High	Master Protein	P02253	Histone H1.2 OS=Bos taurus OX=9913 GN=H1-2 PE=1 SV=2	0	36.923	26	7	35	7	213	21.3	11	641	0	6.18157e+06	8.46719e+06	2.07663e+07	1.47304e+07	High	High	High	High
High	Master Protein	Q3ZBD7	Glucose-6-phosphate isomerase OS=Bos taurus OX=9913 GN=GPI PE=2 SV=4	0	36.87	16	5	15	2	557	62.8	7.71	570	0		579557	370851	376507	Not Found	High	Peak Found	Peak Found
High	Master Protein	Q3SZ65	Eukaryotic initiation factor 4A-II OS=Bos taurus OX=9913 GN=EIF4A2 PE=2 SV=1	0	36.867	29	9	27	3	407	46.4	5.48	669	0	489156	223283	837999	975557	Peak Found	Peak Found	Peak Found	High
High	Master Protein	P49327	Fatty acid synthase OS=Homo sapiens OX=9606 GN=FASN PE=1 SV=3	0	36.768	5	8	16	8	2511	273.3	6.44	491	0		86993.6		600193	Not Found	Peak Found	High	High
High	Master Protein	P98095	Fibulin-2 OS=Homo sapiens OX=9606 GN=FBLN2 PE=1 SV=2	0	36.564	8	6	13	6	1184	126.5	4.82	195	0	840681	419234	4.49207e+06	4.97094e+06	Peak Found	Peak Found	High	High
High	Master Protein	P13489	Ribonuclease inhibitor OS=Homo sapiens OX=9606 GN=RNH1 PE=1 SV=2	0	36.492	21	6	13	6	461	49.9	4.82	512	0	546961	2.12358e+06	1.76008e+06	1.5645e+06	Peak Found	High	High	High
High	Master Protein	Q63HQ2	Pikachurin OS=Homo sapiens OX=9606 GN=EGFLAM PE=1 SV=2	0	36.483	9	8	13	8	1017	111.2	7.4	297	0	411874	624252	3.98535e+06	4.07246e+06	Peak Found	Peak Found	High	High
High	Master Protein	P37837	Transaldolase OS=Homo sapiens OX=9606 GN=TALDO1 PE=1 SV=2	0	36.475	28	9	33	9	337	37.5	6.81	779	0	7.2148e+06	1.02568e+07	1.29619e+07	1.43121e+07	High	High	High	High
High	Master Protein	Q9ULV4	Coronin-1C OS=Homo sapiens OX=9606 GN=CORO1C PE=1 SV=1	0	36.348	20	9	26	9	474	53.2	7.08	571	0	1.88268e+06	2.46504e+06	3.98336e+06	3.83584e+06	High	High	High	High
High	Master Protein	O43399	Tumor protein D54 OS=Homo sapiens OX=9606 GN=TPD52L2 PE=1 SV=2	0	35.973	29	5	20	5	206	22.2	5.36	789	0	1.0975e+06	988900	1.28867e+06	1.71434e+06	High	High	High	High
High	Master Protein	Q53GG5	PDZ and LIM domain protein 3 OS=Homo sapiens OX=9606 GN=PDLIM3 PE=1 SV=1	0	35.912	27	5	14	5	364	39.2	6.89	528	0		524064	1.79454e+06	2.21829e+06	Not Found	Peak Found	High	High
High	Master Protein	Q14194	Dihydropyrimidinase-related protein 1 OS=Homo sapiens OX=9606 GN=CRMP1 PE=1 SV=1	0	35.849	19	9	27	6	572	62.1	7.03	884	0	96383.4	690352	879450	1.32762e+06	Peak Found	Peak Found	High	High
High	Master Protein	Q9NR99	Matrix-remodeling-associated protein 5 OS=Homo sapiens OX=9606 GN=MXRA5 PE=1 SV=3	0	35.734	4	8	16	8	2828	312	8.32	292	0	1.03943e+06	1.2763e+06	1.93595e+06	2.34303e+06	Peak Found	High	High	High
High	Master Protein	P99999	Cytochrome c OS=Homo sapiens OX=9606 GN=CYCS PE=1 SV=2	0	35.698	55	6	30	6	105	11.7	9.57	922	0	2.01221e+06	2.52095e+06	4.90003e+06	5.6834e+06	High	High	High	High
High	Master Protein	Q8NBJ4	Golgi membrane protein 1 OS=Homo sapiens OX=9606 GN=GOLM1 PE=1 SV=1	0	35.626	27	10	28	10	401	45.3	4.97	461	0	1.96854e+06	2.48961e+06	4.28801e+06	4.00742e+06	High	High	High	High
High	Master Protein	P05121	Plasminogen activator inhibitor 1 OS=Homo sapiens OX=9606 GN=SERPINE1 PE=1 SV=1	0	35.582	32	9	17	9	402	45	7.2	292	0	2.04508e+06		1.88559e+06	733131	High	High	High	Peak Found
High	Master Protein	O60462	Neuropilin-2 OS=Homo sapiens OX=9606 GN=NRP2 PE=1 SV=3	0	35.468	13	10	19	10	931	104.8	5.17	542	0	842759	896391	3.15316e+06	6.105e+06	High	High	High	High
High	Master Protein	P08865	40S ribosomal protein SA OS=Homo sapiens OX=9606 GN=RPSA PE=1 SV=4	0	35.368	45	8	29	8	295	32.8	4.87	853	0	3.50624e+06	4.75125e+06	9.75717e+06	3.92449e+06	High	High	High	High
High	Master Protein	Q3T147	Spliceosome RNA helicase DDX39B OS=Bos taurus OX=9913 GN=DDX39B PE=2 SV=1	0	35.278	26	8	26	8	428	48.9	5.67	727	0	2.09784e+06	3.36463e+06	3.5495e+06	4.23461e+06	High	High	High	High
High	Master Protein	P50990	T-complex protein 1 subunit theta OS=Homo sapiens OX=9606 GN=CCT8 PE=1 SV=4	0	35.276	18	8	18	8	548	59.6	5.6	620	0	116332	236526	1.66575e+06	1.84084e+06	Peak Found	Peak Found	High	High
High	Master Protein	Q96KP4	Cytosolic non-specific dipeptidase OS=Homo sapiens OX=9606 GN=CNDP2 PE=1 SV=2	0	35.194	23	7	15	4	475	52.8	5.97	224	3	481996	405265	2.54497e+06	2.93723e+06	Peak Found	High	High	High
High	Master Protein	Q15019	Septin-2 OS=Homo sapiens OX=9606 GN=SEPTIN2 PE=1 SV=1	0	34.91	29	8	25	8	361	41.5	6.6	562	0	921713	2.05883e+06	3.1933e+06	3.67443e+06	Peak Found	High	High	High
High	Master Protein	Q68BL7	Olfactomedin-like protein 2A OS=Homo sapiens OX=9606 GN=OLFML2A PE=2 SV=1	0	34.776	13	7	11	7	652	73	7.81	411	0	342989	1.18918e+06	2.56457e+06	2.24076e+06	Peak Found	High	High	High
High	Master Protein	P14314	Glucosidase 2 subunit beta OS=Homo sapiens OX=9606 GN=PRKCSH PE=1 SV=2	0	34.73	18	8	26	8	528	59.4	4.41	614	0	2.06173e+06	2.26213e+06	5.69363e+06	5.79846e+06	High	High	High	High
High	Master Protein	P61286	Polyadenylate-binding protein 1 OS=Bos taurus OX=9913 GN=PABPC1 PE=2 SV=1	0	34.468	15	8	24	8	636	70.6	9.5	550	0	831569	1.75466e+06	3.08853e+06	3.88982e+06	Peak Found	High	High	High
High	Master Protein	Q9NVD7	Alpha-parvin OS=Homo sapiens OX=9606 GN=PARVA PE=1 SV=1	0	34.294	19	5	11	5	372	42.2	5.95	606	0	583588	408398	582764	2.09261e+06	Peak Found	High	High	High
High	Master Protein	Q96AG4	Leucine-rich repeat-containing protein 59 OS=Homo sapiens OX=9606 GN=LRRC59 PE=1 SV=1	0	34.149	27	8	24	8	307	34.9	9.57	450	0	650301	933002	1.69412e+06	1.9345e+06	High	High	High	High
High	Master Protein	Q6UX71	Plexin domain-containing protein 2 OS=Homo sapiens OX=9606 GN=PLXDC2 PE=1 SV=1	0	34.036	16	9	22	9	529	59.5	6.46	440	0	2.27581e+06	3.56333e+06	4.69968e+06	3.96289e+06	High	Peak Found	High	High
High	Master Protein	P22392	Nucleoside diphosphate kinase B OS=Homo sapiens OX=9606 GN=NME2 PE=1 SV=1	0	33.989	68	9	44	5	152	17.3	8.41	709	3	5.58757e+06	1.32221e+07	1.40074e+07	1.47081e+07	High	High	High	High
High	Master Protein	O15144	Actin-related protein 2/3 complex subunit 2 OS=Homo sapiens OX=9606 GN=ARPC2 PE=1 SV=1	0	33.853	40	10	20	10	300	34.3	7.36	249	0	1.71021e+06	3.1406e+06	4.45728e+06	5.34669e+06	Peak Found	High	High	High
High	Master Protein	P27824	Calnexin OS=Homo sapiens OX=9606 GN=CANX PE=1 SV=2	0	33.84	9	4	20	4	592	67.5	4.6	590	0	482939	1.14324e+06	1.61168e+06	2.10951e+06	High	High	High	High
High	Master Protein	P98140	Coagulation factor XII OS=Bos taurus OX=9913 GN=F12 PE=1 SV=2	0	33.727	16	7	10	7	612	67.1	7.66	222	0	1.2878e+06	1.40985e+06	1091773	1111416	Peak Found	Peak Found	Peak Found	Peak Found
High	Master Protein	P07998	Ribonuclease pancreatic OS=Homo sapiens OX=9606 GN=RNASE1 PE=1 SV=4	0	33.687	57	6	27	6	156	17.6	8.79	608	0	4.09049e+06	8.26469e+06	8.72568e+06	8.42373e+06	High	High	High	High
High	Master Protein	P00441	Superoxide dismutase [Cu-Zn] OS=Homo sapiens OX=9606 GN=SOD1 PE=1 SV=2	0	33.678	60	5	22	4	154	15.9	6.13	450	0	3.83133e+06	1.29365e+07	1.11873e+07	1.59424e+07	High	High	High	High
High	Master Protein	P32119	Peroxiredoxin-2 OS=Homo sapiens OX=9606 GN=PRDX2 PE=1 SV=5	0	33.647	53	9	42	5	198	21.9	5.97	776	3	4.25004e+06	4.98249e+06	9.45255e+06	1.08918e+07	Peak Found	High	High	High
High	Master Protein	Q99536	Synaptic vesicle membrane protein VAT-1 homolog OS=Homo sapiens OX=9606 GN=VAT1 PE=1 SV=2	0	33.316	21	5	14	5	393	41.9	6.29	328	0	1.27201e+06	2.02859e+06	1.96764e+06	2.34035e+06	High	Peak Found	High	High
High	Master Protein	P50991	T-complex protein 1 subunit delta OS=Homo sapiens OX=9606 GN=CCT4 PE=1 SV=4	0	33.204	25	10	14	10	539	57.9	7.83	297	0		337995	1.23995e+06	2.0976e+06	Not Found	Peak Found	Peak Found	High
High	Master Protein	P54727	UV excision repair protein RAD23 homolog B OS=Homo sapiens OX=9606 GN=RAD23B PE=1 SV=1	0	32.857	26	8	20	8	409	43.1	4.84	452	0	917519	1.66088e+06	3.42507e+06	4.03187e+06	Peak Found	High	High	High
High	Master Protein	P35221	Catenin alpha-1 OS=Homo sapiens OX=9606 GN=CTNNA1 PE=1 SV=1	0	32.845	11	5	6	5	906	100	6.29	268	0				189521	Not Found	High	High	High
High	Master Protein	Q01469	Fatty acid-binding protein 5 OS=Homo sapiens OX=9606 GN=FABP5 PE=1 SV=3	0	32.845	44	5	19	5	135	15.2	7.01	587	0	3.52369e+06	4.22119e+06	5.86152e+06	6.69516e+06	High	High	High	High
High	Master Protein	P26641	Elongation factor 1-gamma OS=Homo sapiens OX=9606 GN=EEF1G PE=1 SV=3	0	32.814	21	10	43	10	437	50.1	6.67	741	0	3.65451e+06	4.23191e+06	7.88041e+06	8.78057e+06	High	High	High	High
High	Master Protein	Q56JV9	40S ribosomal protein S3a OS=Bos taurus OX=9913 GN=RPS3A PE=2 SV=3	0	32.669	35	9	21	9	264	29.9	9.73	486	0	515206	1.6391e+06	4.26621e+06	4.10745e+06	Peak Found	Peak Found	High	High
High	Master Protein	Q32LE9	Cysteine and glycine-rich protein 2 OS=Bos taurus OX=9913 GN=CSRP2 PE=2 SV=3	0	32.523	39	6	21	6	193	20.9	8.62	409	0	876772	2.23622e+06	4.65166e+06	3.87199e+06	High	High	High	High
High	Master Protein	P30153	Serine/threonine-protein phosphatase 2A 65 kDa regulatory subunit A alpha isoform OS=Homo sapiens OX=9606 GN=PPP2R1A PE=1 SV=4	0	32.523	17	7	13	7	589	65.3	5.11	363	0	1.82238e+06	1.37305e+06	1.17202e+06	2.64539e+06	High	Peak Found	High	High
High	Master Protein	P50502	Hsc70-interacting protein OS=Homo sapiens OX=9606 GN=ST13 PE=1 SV=2	0	32.518	24	8	24	8	369	41.3	5.27	601	0	2.34121e+06	4.51156e+06	6.21699e+06	6.36755e+06	High	High	High	High
High	Master Protein	P51858	Hepatoma-derived growth factor OS=Homo sapiens OX=9606 GN=HDGF PE=1 SV=1	0	32.472	45	7	24	7	240	26.8	4.73	466	0	970525	2.10535e+06	2.93799e+06	4.06464e+06	High	High	High	High
High	Master Protein	Q92688	Acidic leucine-rich nuclear phosphoprotein 32 family member B OS=Homo sapiens OX=9606 GN=ANP32B PE=1 SV=1	0	32.238	25	6	14	4	251	28.8	4.06	546	0	884365	777136	2.01269e+06	2.29063e+06	High	High	High	High
High	Master Protein	A6QQF6	Suprabasin OS=Bos taurus OX=9913 GN=SBSN PE=2 SV=1	0	32.223	29	3	20	3	557	56.8	7.25	546	0	178090		361117	530809	Peak Found	Not Found	Peak Found	Peak Found
High	Master Protein	P28783	Protein S100-A9 OS=Bos taurus OX=9913 GN=S100A9 PE=1 SV=3	0	31.661	42	4	10	4	156	17.1	6.8	465	0	619678	888193	494833	1.68632e+06	High	High	High	High
High	Master Protein	P52823	Stanniocalcin-1 OS=Homo sapiens OX=9606 GN=STC1 PE=1 SV=1	0	31.629	38	6	13	6	247	27.6	7.99	541	0	1.99497e+06	1.14746e+06	1.28279e+06	2.11494e+06	High	Peak Found	High	High
High	Master Protein	P02750	Leucine-rich alpha-2-glycoprotein OS=Homo sapiens OX=9606 GN=LRG1 PE=1 SV=2	0	31.56	31	8	16	8	347	38.2	6.95	210	0	1.27567e+06	1.85294e+06	2.04901e+06	1.03984e+06	High	High	High	Peak Found
High	Master Protein	P07910	Heterogeneous nuclear ribonucleoproteins C1/C2 OS=Homo sapiens OX=9606 GN=HNRNPC PE=1 SV=4	0	31.522	25	7	26	7	306	33.7	5.08	694	0	3.28029e+06	6.43627e+06	6.98555e+06	8.68952e+06	High	High	High	High
High	Master Protein	O95967	EGF-containing fibulin-like extracellular matrix protein 2 OS=Homo sapiens OX=9606 GN=EFEMP2 PE=1 SV=3	0	31.152	17	6	13	6	443	49.4	4.94	321	0	1184405	941366	3.72068e+06	2.89698e+06	High	Peak Found	High	High
High	Master Protein	P62942	Peptidyl-prolyl cis-trans isomerase FKBP1A OS=Homo sapiens OX=9606 GN=FKBP1A PE=1 SV=2	0	31.114	81	6	19	6	108	11.9	8.16	368	0	7.50026e+06	13191950	1.32118e+07	1.31876e+07	High	High	Peak Found	High
High	Master Protein	Q9HC38	Glyoxalase domain-containing protein 4 OS=Homo sapiens OX=9606 GN=GLOD4 PE=1 SV=1	0	31.087	28	7	18	7	313	34.8	5.6	609	0	986833	1.96316e+06	3.1505e+06	3.14544e+06	High	High	High	High
High	Master Protein	P07456	Insulin-like growth factor II OS=Bos taurus OX=9913 GN=IGF2 PE=1 SV=4	0	30.988	26	5	34	3	179	19.7	8.81	916	0	146668	222124	286352	400305	Peak Found	Peak Found	Peak Found	Peak Found
High	Master Protein	P35442	Thrombospondin-2 OS=Homo sapiens OX=9606 GN=THBS2 PE=1 SV=2	0	30.869	7	6	32	4	1172	129.9	4.83	593	0	640935	627133	793867	1.18745e+06	High	High	High	High
High	Master Protein	Q14204	Cytoplasmic dynein 1 heavy chain 1 OS=Homo sapiens OX=9606 GN=DYNC1H1 PE=1 SV=5	0	30.832	3	9	12	9	4646	532.1	6.4	229	0	139982		580177	647375	Peak Found	Not Found	High	High
High	Master Protein	Q16881	Thioredoxin reductase 1, cytoplasmic OS=Homo sapiens OX=9606 GN=TXNRD1 PE=1 SV=3	0	30.664	18	6	16	6	649	70.9	7.39	483	0	752602	1.41133e+06	1.79885e+06	1537766	Peak Found	High	High	High
High	Master Protein	O77742	Osteomodulin OS=Bos taurus OX=9913 GN=OMD PE=1 SV=1	0	30.664	16	5	21	5	422	49.1	5.43	542	0	4.25293e+06	5.34882e+06	4.51633e+06	4.24674e+06	High	High	High	High
High	Master Protein	Q3T0C7	Stathmin OS=Bos taurus OX=9913 GN=STMN1 PE=2 SV=3	0	30.456	32	8	27	8	149	17.3	5.97	368	0	2.33261e+06	3.18718e+06	5.13301e+06	5.58091e+06	High	High	High	High
High	Master Protein	P55918	Microfibril-associated glycoprotein 4 OS=Bos taurus OX=9913 GN=MFAP4 PE=1 SV=2	0	30.41	20	4	14	4	255	28.5	5.29	356	0	2.15899e+06	2.06783e+06	4.75523e+06	3.75034e+06	High	High	High	High
High	Master Protein	P05556	Integrin beta-1 OS=Homo sapiens OX=9606 GN=ITGB1 PE=1 SV=2	0	30.362	13	8	25	2	798	88.4	5.39	584	5	1.97482e+06	1.66531e+06	3.4651e+06	3.88649e+06	Peak Found	Peak Found	High	High
High	Master Protein	P28300	Protein-lysine 6-oxidase OS=Homo sapiens OX=9606 GN=LOX PE=1 SV=2	0	30.246	22	6	19	5	417	46.9	8.09	336	1	3.5086e+06	5.25267e+06	5.85313e+06	5.79224e+06	High	High	High	High
High	Master Protein	P12956	X-ray repair cross-complementing protein 6 OS=Homo sapiens OX=9606 GN=XRCC6 PE=1 SV=2	0	30.239	19	10	16	10	609	69.8	6.64	243	0	88322.2	501034	2.34289e+06	2.20423e+06	Peak Found	Peak Found	High	High
High	Master Protein	P49368	T-complex protein 1 subunit gamma OS=Homo sapiens OX=9606 GN=CCT3 PE=1 SV=4	0	29.918	22	8	19	8	545	60.5	6.49	443	0		1.05228e+06	1.06118e+06	1.74166e+06	Not Found	High	High	High
High	Master Protein	Q2KIT0	Protein HP-20 homolog OS=Bos taurus OX=9913 PE=2 SV=1	0	29.885	45	7	26	7	191	20.6	8.59	769	0	4.84931e+06	3.78622e+06	1.91309e+06	1.5979e+06	High	High	High	High
High	Master Protein	P79105	Protein S100-A12 OS=Bos taurus OX=9913 GN=S100A12 PE=1 SV=3	0	29.88	59	4	13	4	92	10.7	6.38	236	0	1.24414e+06	2.31452e+06	1.07712e+06	2.80083e+06	High	High	High	High
High	Master Protein	P06865	Beta-hexosaminidase subunit alpha OS=Homo sapiens OX=9606 GN=HEXA PE=1 SV=2	0	29.815	19	9	18	9	529	60.7	5.16	319	0	907764	2.12021e+06	4.33349e+06	3.16768e+06	Peak Found	High	High	High
High	Master Protein	P28799	Progranulin OS=Homo sapiens OX=9606 GN=GRN PE=1 SV=2	0	29.784	15	7	13	7	593	63.5	6.83	201	0	745879	1.48416e+06	2.84974e+06	2.66966e+06	High	High	High	High
High	Master Protein	P24534	Elongation factor 1-beta OS=Homo sapiens OX=9606 GN=EEF1B2 PE=1 SV=3	0	29.76	39	5	19	5	225	24.7	4.67	737	0	2.58022e+06	5.40566e+06	2.93449e+06	5.12033e+06	High	High	High	High
High	Master Protein	Q14697	Neutral alpha-glucosidase AB OS=Homo sapiens OX=9606 GN=GANAB PE=1 SV=3	0	29.652	14	7	13	7	944	106.8	6.14	168	0	114146	795563	980869	2.08338e+06	Peak Found	High	High	High
High	Master Protein	A7MBJ5	Cullin-associated NEDD8-dissociated protein 1 OS=Bos taurus OX=9913 GN=CAND1 PE=2 SV=1	0	29.339	10	9	18	9	1230	136.3	5.78	252	0	332252	1.52288e+06	1.68437e+06	2221213	Peak Found	High	High	High
High	Master Protein	Q6Q137	Septin-7 OS=Bos taurus OX=9913 GN=SEPTIN7 PE=2 SV=2	0	29.222	19	7	13	7	437	50.6	8.63	233	0	1.91445e+06	2.97655e+06	4.55703e+06	5.31097e+06	Peak Found	High	High	High
High	Master Protein	O75396	Vesicle-trafficking protein SEC22b OS=Homo sapiens OX=9606 GN=SEC22B PE=1 SV=4	0	29.162	29	5	11	5	215	24.6	6.92	296	0		571413	1.3756e+06	1.04708e+06	Not Found	High	High	High
High	Master Protein	P28070	Proteasome subunit beta type-4 OS=Homo sapiens OX=9606 GN=PSMB4 PE=1 SV=4	0	29.023	38	6	21	6	264	29.2	5.97	526	0	1.25269e+06	2.0006e+06	2.52149e+06	3.01948e+06	High	High	High	High
High	Master Protein	Q5E958	40S ribosomal protein S8 OS=Bos taurus OX=9913 GN=RPS8 PE=2 SV=3	0	28.784	30	6	24	6	208	24.2	10.32	643	0	2251336	2.6948e+06	3.33345e+06	5.31113e+06	High	High	High	High
High	Master Protein	P01042	Kininogen-1 OS=Homo sapiens OX=9606 GN=KNG1 PE=1 SV=2	0	28.441	14	7	25	6	644	71.9	6.81	343	0	1.19294e+06	1.7208e+06	1.25637e+06	1.20127e+06	High	Peak Found	High	High
High	Master Protein	Q08174	Protocadherin-1 OS=Homo sapiens OX=9606 GN=PCDH1 PE=1 SV=2	0	28.44	8	5	11	5	1060	114.7	5.03	346	0	150901	1.62477e+06	1.35502e+06	929252	High	High	High	High
High	Master Protein	P36578	60S ribosomal protein L4 OS=Homo sapiens OX=9606 GN=RPL4 PE=1 SV=5	0	28.404	18	7	20	7	427	47.7	11.06	402	0	257827	302419	2.59758e+06	3.34047e+06	Peak Found	High	High	High
High	Master Protein	P61916	NPC intracellular cholesterol transporter 2 OS=Homo sapiens OX=9606 GN=NPC2 PE=1 SV=1	0	28.377	52	7	20	7	151	16.6	7.65	306	0	6.64328e+06	1.17068e+07	1.29334e+07	1.30219e+07	High	High	High	High
High	Master Protein	O43175	D-3-phosphoglycerate dehydrogenase OS=Homo sapiens OX=9606 GN=PHGDH PE=1 SV=4	0	28.21	18	7	19	7	533	56.6	6.71	369	0	46590.4	713828	1.4132e+06	1.41987e+06	High	Peak Found	High	High
High	Master Protein	P38159	RNA-binding motif protein, X chromosome OS=Homo sapiens OX=9606 GN=RBMX PE=1 SV=3	0	28.033	14	5	29	5	391	42.3	10.05	890	0	1.44182e+06	4143453	4.99049e+06	4.95052e+06	High	High	High	High
High	Master Protein	P00442	Superoxide dismutase [Cu-Zn] OS=Bos taurus OX=9913 GN=SOD1 PE=1 SV=2	0	27.909	38	4	21	3	152	15.7	6.32	385	0	102476	209643			Peak Found	Peak Found	Not Found	Not Found
High	Master Protein	Q3T169	40S ribosomal protein S3 OS=Bos taurus OX=9913 GN=RPS3 PE=2 SV=1	0	27.635	54	11	23	11	243	26.7	9.66	359	0	1.53902e+06	1.6051e+06	5.32578e+06	6.62247e+06	Peak Found	Peak Found	Peak Found	High
High	Master Protein	Q5E987	Proteasome subunit alpha type-5 OS=Bos taurus OX=9913 GN=PSMA5 PE=1 SV=1	0	27.6	39	6	22	6	241	26.4	4.79	504	0	3.67715e+06	3.32132e+06	3.80264e+06	5.21906e+06	High	High	High	High
High	Master Protein	Q5E9E6	60S ribosomal protein L10a OS=Bos taurus OX=9913 GN=RPL10A PE=2 SV=3	0	27.519	27	7	30	7	217	24.8	9.94	443	0	2.83079e+06	3.90143e+06	5.31178e+06	5.92992e+06	High	High	High	High
High	Master Protein	O43390	Heterogeneous nuclear ribonucleoprotein R OS=Homo sapiens OX=9606 GN=HNRNPR PE=1 SV=1	0	27.448	16	9	15	5	633	70.9	8.13	304	0	1.5494e+06	1.02634e+06	986472	1.49361e+06	Peak Found	Peak Found	High	High
High	Master Protein	P13645	Keratin, type I cytoskeletal 10 OS=Homo sapiens OX=9606 GN=KRT10 PE=1 SV=6	0	27.418	16	8	20	7	584	58.8	5.21	522	0	1.18884e+06	542335	1.54726e+06	1.1076e+06	Peak Found	Peak Found	High	Peak Found
High	Master Protein	Q3T0S5	Fructose-bisphosphate aldolase B OS=Bos taurus OX=9913 GN=ALDOB PE=2 SV=1	0	27.381	14	4	20	3	364	39.5	8.46	408	0			516490	535565	Not Found	Not Found	Peak Found	Peak Found
High	Master Protein	Q32L48	Histone H2B type 1-N OS=Bos taurus OX=9913 GN=H2BC15 PE=1 SV=3	0	27.32	44	7	45	3	126	13.9	10.32	643	4	1.83608e+07	2.66418e+07	4.15564e+07	4.42179e+07	High	High	High	High
High	Master Protein	P12624	Myristoylated alanine-rich C-kinase substrate OS=Bos taurus OX=9913 GN=MARCKS PE=1 SV=6	0	27.279	31	6	21	3	333	31.6	4.39	281	0		453725			Not Found	High	Not Found	Not Found
High	Master Protein	B9A064	Immunoglobulin lambda-like polypeptide 5 OS=Homo sapiens OX=9606 GN=IGLL5 PE=2 SV=2	0	27.092	12	3	12	3	214	23	8.84	279	0	2.64202e+06	2.76019e+06	1.25273e+06	1.34122e+06	High	High	High	High
High	Master Protein	A2VDL8	Protein transport protein Sec23A OS=Bos taurus OX=9913 GN=SEC23A PE=2 SV=1	0	26.954	7	4	5	4	768	86.6	7.17	273	0	514910	809564	875468	1.40125e+06	Peak Found	Peak Found	High	High
High	Master Protein	P14550	Aldo-keto reductase family 1 member A1 OS=Homo sapiens OX=9606 GN=AKR1A1 PE=1 SV=3	0	26.847	16	4	10	4	325	36.6	6.79	322	0		146533	868513	1.03509e+06	Not Found	High	High	High
High	Master Protein	Q9NQ30	Endothelial cell-specific molecule 1 OS=Homo sapiens OX=9606 GN=ESM1 PE=1 SV=2	0	26.76	36	8	27	8	184	20.1	7.34	420	0	4.21993e+06	3.79082e+06	5.8037e+06	5.83801e+06	High	High	High	High
High	Master Protein	Q9UBG0	C-type mannose receptor 2 OS=Homo sapiens OX=9606 GN=MRC2 PE=1 SV=2	0	26.754	8	8	13	8	1479	166.6	5.83	263	0	875448	904343	1.68769e+06	1.52359e+06	High	Peak Found	High	High
High	Master Protein	Q32KY0	Apolipoprotein D OS=Bos taurus OX=9913 GN=APOD PE=2 SV=1	0	26.728	13	3	17	2	189	21.4	4.84	480	0	2.11127e+06	1.66062e+06	559577	650339	High	High	High	High
High	Master Protein	Q2YDE4	Proteasome subunit alpha type-6 OS=Bos taurus OX=9913 GN=PSMA6 PE=1 SV=1	0	26.61	29	6	21	6	246	27.4	6.76	650	0	1.43606e+06	2.41222e+06	2.73755e+06	3.00372e+06	High	High	High	High
High	Master Protein	P50281	Matrix metalloproteinase-14 OS=Homo sapiens OX=9606 GN=MMP14 PE=1 SV=3	0	26.57	12	6	23	5	582	65.9	7.77	645	1	1.81305e+06	2.99094e+06	6.31495e+06	5.8678e+06	Peak Found	High	High	High
High	Master Protein	Q92945	Far upstream element-binding protein 2 OS=Homo sapiens OX=9606 GN=KHSRP PE=1 SV=4	0	26.568	14	7	17	7	711	73.1	7.3	376	0	388278	635711	1.76059e+06	2.1636e+06	High	High	High	High
High	Master Protein	P07093	Glia-derived nexin OS=Homo sapiens OX=9606 GN=SERPINE2 PE=1 SV=1	0	26.513	18	7	18	7	398	44	9.29	664	0	1.51762e+06	1.10764e+06	3.02676e+06	2.41242e+06	High	Peak Found	High	High
High	Master Protein	Q3T0R1	40S ribosomal protein S18 OS=Bos taurus OX=9913 GN=RPS18 PE=2 SV=3	0	26.395	36	7	22	7	152	17.7	10.99	541	0	1.3562e+06	1.9488e+06	2.54598e+06	3.91558e+06	Peak Found	Peak Found	High	High
High	Master Protein	Q8NC51	Plasminogen activator inhibitor 1 RNA-binding protein OS=Homo sapiens OX=9606 GN=SERBP1 PE=1 SV=2	0	26.332	16	7	18	7	408	44.9	8.65	197	0	1.46438e+06	1.63766e+06	3.50545e+06	4280503	High	High	High	High
High	Master Protein	Q6IBS0	Twinfilin-2 OS=Homo sapiens OX=9606 GN=TWF2 PE=1 SV=2	0	26.312	22	4	6	4	349	39.5	6.84	237	0			985867	1.37391e+06	Not Found	Not Found	High	High
High	Master Protein	P17096	High mobility group protein HMG-I/HMG-Y OS=Homo sapiens OX=9606 GN=HMGA1 PE=1 SV=3	0	26.177	41	5	22	5	107	11.7	10.32	432	0	4.33514e+06	8.22473e+06	1.05975e+07	1.06491e+07	High	High	High	High
High	Master Protein	Q32KP9	Nuclear transport factor 2 OS=Bos taurus OX=9913 GN=NUTF2 PE=2 SV=1	0	26.119	57	5	26	5	127	14.5	5.38	519	0	3.29249e+06	8.16079e+06	7.06132e+06	9.5944e+06	High	High	High	High
High	Master Protein	P78417	Glutathione S-transferase omega-1 OS=Homo sapiens OX=9606 GN=GSTO1 PE=1 SV=2	0	26.102	31	8	26	8	241	27.5	6.6	385	0	2.64934e+06	5.17917e+06	8.14076e+06	7.63387e+06	Peak Found	High	High	High
High	Master Protein	Q15233	Non-POU domain-containing octamer-binding protein OS=Homo sapiens OX=9606 GN=NONO PE=1 SV=4	0	26.087	13	7	15	7	471	54.2	8.95	248	0	921920	1.22018e+06	3.03859e+06	3.62674e+06	High	High	High	High
High	Master Protein	P09038	Fibroblast growth factor 2 OS=Homo sapiens OX=9606 GN=FGF2 PE=1 SV=3	0	26.084	19	7	31	7	288	30.8	11.18	845	0	3.14879e+07	4.32528e+07	4.05188e+07	4.91328e+07	High	High	High	High
High	Master Protein	Q96PD5	N-acetylmuramoyl-L-alanine amidase OS=Homo sapiens OX=9606 GN=PGLYRP2 PE=1 SV=1	0	25.892	9	4	15	4	576	62.2	7.55	371	0	482517	565176	663609	440564	High	High	High	High
High	Master Protein	P55209	Nucleosome assembly protein 1-like 1 OS=Homo sapiens OX=9606 GN=NAP1L1 PE=1 SV=1	0	25.889	15	4	16	3	391	45.3	4.46	513	1	2.12017e+06	1964852	2.27888e+06	2.74655e+06	High	High	High	High
High	Master Protein	Q2KIG3	Carboxypeptidase B2 OS=Bos taurus OX=9913 GN=CPB2 PE=1 SV=1	0	25.843	15	5	8	5	423	48.8	8.56	213	0	638199	570397	239714	541182	Peak Found	Peak Found	Peak Found	High
High	Master Protein	Q68BL8	Olfactomedin-like protein 2B OS=Homo sapiens OX=9606 GN=OLFML2B PE=2 SV=2	0	25.754	9	4	7	4	750	83.9	5.2	221	0	985905	534732	2.701e+06	2.42401e+06	High	High	High	High
High	Master Protein	Q96FW1	Ubiquitin thioesterase OTUB1 OS=Homo sapiens OX=9606 GN=OTUB1 PE=1 SV=2	0	25.707	38	8	17	8	271	31.3	4.94	198	0	734690	1.73055e+06	1.99336e+06	2.45777e+06	Peak Found	High	High	High
High	Master Protein	P51991	Heterogeneous nuclear ribonucleoprotein A3 OS=Homo sapiens OX=9606 GN=HNRNPA3 PE=1 SV=2	0	25.621	22	6	16	6	378	39.6	9.01	450	0	901605	2.37389e+06	2.63431e+06	3.83977e+06	High	Peak Found	High	High
High	Master Protein	O15143	Actin-related protein 2/3 complex subunit 1B OS=Homo sapiens OX=9606 GN=ARPC1B PE=1 SV=3	0	25.601	24	6	19	5	372	40.9	8.35	361	0	2.74873e+06	3.88414e+06	2.67182e+06	4.19055e+06	High	High	High	High
High	Master Protein	Q3MHL3	Histone-binding protein RBBP4 OS=Bos taurus OX=9913 GN=RBBP4 PE=1 SV=3	0	25.472	24	7	21	4	425	47.6	4.89	445	3	890461	1.62255e+06	2.1993e+06	2.75223e+06	Peak Found	High	High	High
High	Master Protein	P17661	Desmin OS=Homo sapiens OX=9606 GN=DES PE=1 SV=3	0	25.257	10	6	45	2	470	53.5	5.27	567	0	373282	394616	331956	466515	Peak Found	High	Peak Found	Peak Found
High	Master Protein	Q13642	Four and a half LIM domains protein 1 OS=Homo sapiens OX=9606 GN=FHL1 PE=1 SV=4	0	25.209	21	6	20	6	323	36.2	8.97	477	0	1.56465e+06	3.19676e+06	4.24163e+06	1.97923e+06	High	High	High	High
High	Master Protein	Q9UBP4	Dickkopf-related protein 3 OS=Homo sapiens OX=9606 GN=DKK3 PE=1 SV=2	0	25.132	22	5	15	5	350	38.4	4.65	496	0	2.59548e+06	1.49742e+06	1.92062e+06	1.36009e+06	High	High	High	High
High	Master Protein	P02662	Alpha-S1-casein OS=Bos taurus OX=9913 GN=CSN1S1 PE=1 SV=2	0	25.127	31	5	9	5	214	24.5	5.02	282	0	1.14988e+06		110085	101705	High	Not Found	High	Peak Found
High	Master Protein	Q9BY76	Angiopoietin-related protein 4 OS=Homo sapiens OX=9606 GN=ANGPTL4 PE=1 SV=2	0	25.092	21	6	14	6	406	45.2	8.85	223	0	1.70223e+06	2.48163e+06	3.44e+06	3.22509e+06	High	High	High	High
High	Master Protein	Q3T035	Actin-related protein 2/3 complex subunit 3 OS=Bos taurus OX=9913 GN=ARPC3 PE=1 SV=3	0	24.979	29	6	35	6	178	20.5	8.59	725	0	2.48609e+06	4.35127e+06	4.07185e+06	5.26874e+06	High	High	High	High
High	Master Protein	P80303	Nucleobindin-2 OS=Homo sapiens OX=9606 GN=NUCB2 PE=1 SV=3	0	24.924	24	6	9	6	420	50.2	5.12	202	0	185272	474264	1.08168e+06	1.53184e+06	Peak Found	High	High	High
High	Master Protein	P01034	Cystatin-C OS=Homo sapiens OX=9606 GN=CST3 PE=1 SV=1	0	24.89	31	4	23	4	146	15.8	8.75	500	0	1.2403e+07	1.20655e+07	1.34241e+07	1.19368e+07	High	High	High	High
High	Master Protein	P26779	Prosaposin OS=Bos taurus OX=9913 GN=PSAP PE=1 SV=3	0	24.881	12	9	26	3	525	58	5.2	288	0	5.33154e+06	5510086	11441362	9006677	High	Peak Found	Peak Found	Peak Found
High	Master Protein	Q00688	Peptidyl-prolyl cis-trans isomerase FKBP3 OS=Homo sapiens OX=9606 GN=FKBP3 PE=1 SV=1	0	24.871	32	7	20	7	224	25.2	9.28	361	0	2.81862e+06	3.91848e+06	6.56335e+06	7.24129e+06	High	High	High	High
High	Master Protein	Q28141	ATP-dependent RNA helicase A OS=Bos taurus OX=9913 GN=DHX9 PE=1 SV=1	0	24.665	6	6	9	6	1287	141.9	6.89	350	0	1.44148e+06	481960	3.35062e+06	4.52524e+06	Peak Found	Peak Found	Peak Found	High
High	Master Protein	P15880	40S ribosomal protein S2 OS=Homo sapiens OX=9606 GN=RPS2 PE=1 SV=2	0	24.636	27	6	19	6	293	31.3	10.24	408	0	683330	950108	1.42217e+06	2.03369e+06	High	Peak Found	High	High
High	Master Protein	P33176	Kinesin-1 heavy chain OS=Homo sapiens OX=9606 GN=KIF5B PE=1 SV=1	0	24.455	8	7	11	7	963	109.6	6.51	292	0	706800	296517	730165	1.31371e+06	Peak Found	High	High	High
High	Master Protein	Q8IV08	5'-3' exonuclease PLD3 OS=Homo sapiens OX=9606 GN=PLD3 PE=1 SV=1	0	24.426	20	9	16	9	490	54.7	6.47	321	0	919313	1.91108e+07	4.25717e+06	3.57924e+06	High	High	High	High
High	Master Protein	P53621	Coatomer subunit alpha OS=Homo sapiens OX=9606 GN=COPA PE=1 SV=2	0	24.414	11	8	9	8	1224	138.3	7.66	186	0	152830	460791	840230	996738	Peak Found	High	High	High
High	Master Protein	Q7KZF4	Staphylococcal nuclease domain-containing protein 1 OS=Homo sapiens OX=9606 GN=SND1 PE=1 SV=1	0	24.365	9	7	9	7	910	101.9	7.17	182	0	1.70341e+06	1.93912e+06	2.32429e+06	2.50956e+06	Peak Found	Peak Found	High	High
High	Master Protein	P61284	60S ribosomal protein L12 OS=Bos taurus OX=9913 GN=RPL12 PE=2 SV=1	0	24.348	55	6	16	6	165	17.8	9.42	344	0	571853	971359	1.46839e+06	2.88869e+06	Peak Found	High	High	High
High	Master Protein	P00450	Ceruloplasmin OS=Homo sapiens OX=9606 GN=CP PE=1 SV=1	0	24.324	8	6	14	6	1065	122.1	5.72	362	0	757470	1.05775e+06	170564	1.25905e+06	High	High	High	High
High	Master Protein	A7MB62	Actin-related protein 2 OS=Bos taurus OX=9913 GN=ACTR2 PE=1 SV=1	0	24.307	23	7	22	7	394	44.7	6.74	573	0	1.35967e+06	2.14091e+06	4.23951e+06	5.99426e+06	High	High	High	High
High	Master Protein	Q32L40	T-complex protein 1 subunit alpha OS=Bos taurus OX=9913 GN=TCP1 PE=1 SV=1	0	24.284	18	7	12	7	556	60.2	6.11	155	0	1.0577e+06	693576	614567	938598	Peak Found	High	High	Peak Found
High	Master Protein	Q5E9A3	Poly(rC)-binding protein 1 OS=Bos taurus OX=9913 GN=PCBP1 PE=2 SV=1	0	24.237	24	5	18	4	356	37.5	7.09	342	1	1.17806e+06	1.69033e+06	1.27594e+06	2.46948e+06	Peak Found	High	High	High
High	Master Protein	Q07020	60S ribosomal protein L18 OS=Homo sapiens OX=9606 GN=RPL18 PE=1 SV=2	0	23.989	25	4	13	4	188	21.6	11.72	584	0	668462	926333	1.92013e+06	2.73818e+06	Peak Found	Peak Found	High	High
High	Master Protein	P61769	Beta-2-microglobulin OS=Homo sapiens OX=9606 GN=B2M PE=1 SV=1	0	23.935	40	4	36	3	119	13.7	6.52	594	0	2.18013e+07	3.20248e+07	3.18711e+07	3.16247e+07	High	High	High	High
High	Master Protein	Q15121	Astrocytic phosphoprotein PEA-15 OS=Homo sapiens OX=9606 GN=PEA15 PE=1 SV=2	0	23.912	45	4	13	4	130	15	5.02	429	0	465506	570115	1.17688e+06	1.66195e+06	Peak Found	High	High	High
High	Master Protein	Q99538	Legumain OS=Homo sapiens OX=9606 GN=LGMN PE=1 SV=1	0	23.889	20	5	8	5	433	49.4	6.55	187	0	938540	648078	1.53188e+06	931467	High	Peak Found	High	High
High	Master Protein	P48307	Tissue factor pathway inhibitor 2 OS=Homo sapiens OX=9606 GN=TFPI2 PE=1 SV=1	0	23.841	23	3	8	3	235	26.9	8.53	597	0	485648	1.43377e+06	1.28058e+06	3.07328e+06	High	High	High	High
High	Master Protein	O60763	General vesicular transport factor p115 OS=Homo sapiens OX=9606 GN=USO1 PE=1 SV=2	0	23.739	7	5	7	5	962	107.8	4.91	168	0	429051	564030	974219	1.35266e+06	Peak Found	High	High	High
High	Master Protein	P20618	Proteasome subunit beta type-1 OS=Homo sapiens OX=9606 GN=PSMB1 PE=1 SV=2	0	23.713	31	6	15	6	241	26.5	8.13	359	0	1.54406e+06	1.87649e+06	2.7595e+06	3.41783e+06	High	Peak Found	High	High
High	Master Protein	P52943	Cysteine-rich protein 2 OS=Homo sapiens OX=9606 GN=CRIP2 PE=1 SV=1	0	23.656	32	3	10	3	208	22.5	8.72	463	0	731463	1739925	1.19369e+06	964913	High	High	High	High
High	Master Protein	Q16851	UTP--glucose-1-phosphate uridylyltransferase OS=Homo sapiens OX=9606 GN=UGP2 PE=1 SV=5	0	23.595	18	7	15	7	508	56.9	8.15	248	0	481900	1.00924e+06	1.90522e+06	2.61145e+06	Peak Found	Peak Found	High	High
High	Master Protein	Q10471	Polypeptide N-acetylgalactosaminyltransferase 2 OS=Homo sapiens OX=9606 GN=GALNT2 PE=1 SV=1	0	23.541	11	5	11	5	571	64.7	8.35	323	0	554062	937870	2207155	1.20006e+06	Peak Found	Peak Found	High	High
High	Master Protein	Q9NY33	Dipeptidyl peptidase 3 OS=Homo sapiens OX=9606 GN=DPP3 PE=1 SV=2	0	23.527	15	6	9	6	737	82.5	5.1	298	0	261200	1.00781e+06	804889	779260	Peak Found	High	High	High
High	Master Protein	P35606	Coatomer subunit beta' OS=Homo sapiens OX=9606 GN=COPB2 PE=1 SV=2	0	23.459	9	6	6	6	906	102.4	5.27	185	0					Not Found	Not Found	High	High
High	Master Protein	Q8N8S7	Protein enabled homolog OS=Homo sapiens OX=9606 GN=ENAH PE=1 SV=2	0	23.316	17	7	9	7	591	66.5	6.93	151	0	242186	1.04496e+06	1.60357e+06	1.69366e+06	Peak Found	Peak Found	High	High
High	Master Protein	Q3T054	GTP-binding nuclear protein Ran OS=Bos taurus OX=9913 GN=RAN PE=2 SV=3	0	23.168	27	5	22	5	216	24.4	7.49	749	0	3.01808e+06	6.07405e+06	7637493	9.61453e+06	Peak Found	High	High	High
High	Master Protein	Q9Y625	Glypican-6 OS=Homo sapiens OX=9606 GN=GPC6 PE=1 SV=1	0	23.158	14	4	6	3	555	62.7	5.41	202	1	560558	1.91184e+06	981441	1.34409e+06	Peak Found	Peak Found	High	High
High	Master Protein	P47756	F-actin-capping protein subunit beta OS=Homo sapiens OX=9606 GN=CAPZB PE=1 SV=4	0	23.11	20	6	26	6	277	31.3	5.59	532	0	2.83257e+06	2.95337e+06	4.23914e+06	4.87563e+06	High	High	High	High
High	Master Protein	Q9Y4L1	Hypoxia up-regulated protein 1 OS=Homo sapiens OX=9606 GN=HYOU1 PE=1 SV=1	0	22.93	8	4	6	4	999	111.3	5.22	165	0	74546	158678	496953	701507	Peak Found	Peak Found	High	High
High	Master Protein	O75367	Core histone macro-H2A.1 OS=Homo sapiens OX=9606 GN=MACROH2A1 PE=1 SV=4	0	22.912	16	4	10	4	372	39.6	9.79	332	0	539452	319525	1.00382e+06	1.09328e+06	Peak Found	Peak Found	High	High
High	Master Protein	P49006	MARCKS-related protein OS=Homo sapiens OX=9606 GN=MARCKSL1 PE=1 SV=2	0	22.888	37	5	15	5	195	19.5	4.67	400	0	2.87066e+06	4026966	5.48895e+06	5.7609e+06	High	Peak Found	High	High
High	Master Protein	Q02878	60S ribosomal protein L6 OS=Homo sapiens OX=9606 GN=RPL6 PE=1 SV=3	0	22.695	27	7	23	7	288	32.7	10.58	309	0	1.0402e+06	1.92835e+06	3.69162e+06	4.29932e+06	Peak Found	Peak Found	High	High
High	Master Protein	E1BF81	Corticosteroid-binding globulin OS=Bos taurus OX=9913 GN=SERPINA6 PE=3 SV=1	0	22.688	16	5	15	5	404	45.1	5.88	328	0	1556061	2.15624e+06	1.37413e+06	2.16603e+06	High	High	High	Peak Found
High	Master Protein	O60664	Perilipin-3 OS=Homo sapiens OX=9606 GN=PLIN3 PE=1 SV=3	0	22.638	25	6	8	6	434	47	5.44	135	0	823846	1.63721e+06	761636	1.58717e+06	Peak Found	Peak Found	High	High
High	Master Protein	Q15181	Inorganic pyrophosphatase OS=Homo sapiens OX=9606 GN=PPA1 PE=1 SV=2	0	22.545	18	3	5	3	289	32.6	5.86	346	0	257523	466629		147764	Peak Found	High	High	High
High	Master Protein	Q93052	Lipoma-preferred partner OS=Homo sapiens OX=9606 GN=LPP PE=1 SV=1	0	22.522	19	6	7	6	612	65.7	7.37	68	0		158051	452532	328638	Not Found	Peak Found	High	High
High	Master Protein	Q9NR12	PDZ and LIM domain protein 7 OS=Homo sapiens OX=9606 GN=PDLIM7 PE=1 SV=1	0	22.512	17	5	14	5	457	49.8	8.41	299	0	509731	1.7513e+06	2.47437e+06	2.77143e+06	High	High	High	High
High	Master Protein	P43487	Ran-specific GTPase-activating protein OS=Homo sapiens OX=9606 GN=RANBP1 PE=1 SV=1	0	22.504	31	4	11	4	201	23.3	5.29	210	0	1.0188e+06	398079	2.51147e+06	3.69309e+06	Peak Found	Peak Found	High	High
High	Master Protein	P15291	Beta-1,4-galactosyltransferase 1 OS=Homo sapiens OX=9606 GN=B4GALT1 PE=1 SV=5	0	22.44	10	3	12	3	398	43.9	8.65	452	0	586006	404760	932591	713589	High	High	High	High
High	Master Protein	P12081	Histidine--tRNA ligase, cytoplasmic OS=Homo sapiens OX=9606 GN=HARS1 PE=1 SV=2	0	21.838	12	5	7	5	509	57.4	5.88	241	0	108095	460884	1.11885e+06	846627	Peak Found	Peak Found	Peak Found	High
High	Master Protein	Q16394	Exostosin-1 OS=Homo sapiens OX=9606 GN=EXT1 PE=1 SV=2	0	21.759	15	7	12	7	746	86.2	9.04	199	0	136034	181069	982019	909826	High	Peak Found	High	High
High	Master Protein	P48643	T-complex protein 1 subunit epsilon OS=Homo sapiens OX=9606 GN=CCT5 PE=1 SV=1	0	21.753	15	7	9	7	541	59.6	5.66	169	0	561088	685890	1.45455e+06	2.10017e+06	Peak Found	Peak Found	High	High
High	Master Protein	A1A4K3	DNA damage-binding protein 1 OS=Bos taurus OX=9913 GN=DDB1 PE=1 SV=1	0	21.618	8	6	9	6	1140	126.8	5.26	176	0	87855.5	225453	490592	852319	Peak Found	High	High	High
High	Master Protein	A7E3W2	Galectin-3-binding protein OS=Bos taurus OX=9913 GN=LGALS3BP PE=1 SV=1	0	21.562	11	3	6	3	555	62.1	5.6	205	0	293331	196843		172380	Peak Found	Peak Found	Not Found	Peak Found
High	Master Protein	Q13867	Bleomycin hydrolase OS=Homo sapiens OX=9606 GN=BLMH PE=1 SV=1	0	21.432	12	3	12	3	455	52.5	6.27	372	0	821942	1.81583e+06	1.42361e+06	1.28749e+06	High	High	High	High
High	Master Protein	Q16769	Glutaminyl-peptide cyclotransferase OS=Homo sapiens OX=9606 GN=QPCT PE=1 SV=1	0	21.414	27	5	9	5	361	40.9	6.61	281	0	139071	637055	930021	1.69654e+06	High	High	High	High
High	Master Protein	P53396	ATP-citrate synthase OS=Homo sapiens OX=9606 GN=ACLY PE=1 SV=3	0	21.256	10	8	11	8	1101	120.8	7.33	197	0			564551	1.15434e+06	Not Found	Not Found	Peak Found	High
High	Master Protein	P83916	Chromobox protein homolog 1 OS=Homo sapiens OX=9606 GN=CBX1 PE=1 SV=1	0	21.254	42	5	10	4	185	21.4	4.93	249	1	117802	457856	1.32269e+06	1.40734e+06	Peak Found	Peak Found	High	High
High	Master Protein	Q9UHD8	Septin-9 OS=Homo sapiens OX=9606 GN=SEPTIN9 PE=1 SV=2	0	21.184	9	4	9	4	586	65.4	8.97	269	0	251364	449690	1.53857e+06	1.44403e+06	Peak Found	High	High	High
High	Master Protein	Q3T0F7	Myotrophin OS=Bos taurus OX=9913 GN=MTPN PE=1 SV=3	0	21.128	47	4	11	4	118	12.9	5.52	352	0	921532	1.64023e+06	1.51013e+06	2.27251e+06	High	High	High	High
High	Master Protein	O43396	Thioredoxin-like protein 1 OS=Homo sapiens OX=9606 GN=TXNL1 PE=1 SV=3	0	21.08	28	5	13	5	289	32.2	4.96	339	0	574668	967211	1.09307e+06	1.70976e+06	High	High	High	High
High	Master Protein	P18124	60S ribosomal protein L7 OS=Homo sapiens OX=9606 GN=RPL7 PE=1 SV=1	0	21.038	31	6	14	6	248	29.2	10.65	406	0	614557	1.31885e+06	1.71936e+06	2.03238e+06	Peak Found	Peak Found	High	High
High	Master Protein	P13598	Intercellular adhesion molecule 2 OS=Homo sapiens OX=9606 GN=ICAM2 PE=1 SV=2	0	20.979	15	3	8	3	275	30.6	7.43	297	0	1.02003e+06	1.03526e+06	692325	977021	Peak Found	High	High	High
High	Master Protein	Q92859	Neogenin OS=Homo sapiens OX=9606 GN=NEO1 PE=1 SV=2	0	20.941	5	6	6	6	1461	159.9	6.54	166	0	264379	495772	440468	313056	Peak Found	Peak Found	Peak Found	High
High	Master Protein	P52566	Rho GDP-dissociation inhibitor 2 OS=Homo sapiens OX=9606 GN=ARHGDIB PE=1 SV=3	0	20.871	34	4	12	4	201	23	5.21	146	0	731005	1.06887e+06	1.92769e+06	1.47004e+06	Peak Found	High	High	High
High	Master Protein	P01031	Complement C5 OS=Homo sapiens OX=9606 GN=C5 PE=1 SV=4	0	20.834	3	5	17	5	1676	188.2	6.52	281	0	3.76841e+06	3.04252e+06	1608626	1.55268e+06	Peak Found	High	High	Peak Found
High	Master Protein	Q9NPG4	Protocadherin-12 OS=Homo sapiens OX=9606 GN=PCDH12 PE=1 SV=1	0	20.786	7	4	14	4	1184	128.9	5.29	332	0	1.07361e+06	469570	1.20995e+06	1.22483e+06	High	High	High	High
High	Master Protein	P15692	Vascular endothelial growth factor A OS=Homo sapiens OX=9606 GN=VEGFA PE=1 SV=2	0	20.753	29	5	20	5	232	27	8.91	196	0	3.00905e+06	5.59439e+06	3.28185e+06	3.43148e+06	High	High	High	High
High	Master Protein	Q02790	Peptidyl-prolyl cis-trans isomerase FKBP4 OS=Homo sapiens OX=9606 GN=FKBP4 PE=1 SV=3	0	20.684	13	4	17	4	459	51.8	5.43	284	0	573942	1.22297e+06	3.21715e+06	4.10231e+06	High	High	High	High
High	Master Protein	P62263	40S ribosomal protein S14 OS=Homo sapiens OX=9606 GN=RPS14 PE=1 SV=3	0	20.648	31	4	9	4	151	16.3	10.05	304	0		209080	1.38268e+06	2.41041e+06	Not Found	Peak Found	Peak Found	High
High	Master Protein	P01267	Thyroglobulin OS=Bos taurus OX=9913 GN=TG PE=1 SV=1	0	20.638	2	5	8	5	2769	303	5.67	155	0	167031	190615	247553	297650	Peak Found	Peak Found	Peak Found	Peak Found
High	Master Protein	P14866	Heterogeneous nuclear ribonucleoprotein L OS=Homo sapiens OX=9606 GN=HNRNPL PE=1 SV=2	0	20.615	15	5	10	5	589	64.1	8.22	290	0	269701	747352	1.04876e+06	1.60961e+06	Peak Found	Peak Found	High	High
High	Master Protein	P35590	Tyrosine-protein kinase receptor Tie-1 OS=Homo sapiens OX=9606 GN=TIE1 PE=1 SV=1	0	20.513	5	4	5	4	1138	125	7.03	253	0	321145	340468	352950	353209	High	High	High	High
High	Master Protein	O94907	Dickkopf-related protein 1 OS=Homo sapiens OX=9606 GN=DKK1 PE=1 SV=1	0	20.419	21	4	8	4	266	28.7	8.4	218	0		247081	2.43766e+06	1.92954e+06	Not Found	Peak Found	High	High
High	Master Protein	P05156	Complement factor I OS=Homo sapiens OX=9606 GN=CFI PE=1 SV=2	0	20.388	5	3	22	3	583	65.7	7.5	842	0	3.95384e+06	4.25174e+06	2.40751e+06	2.87022e+06	High	High	High	High
High	Master Protein	Q13765	Nascent polypeptide-associated complex subunit alpha OS=Homo sapiens OX=9606 GN=NACA PE=1 SV=1	0	20.357	20	3	15	3	215	23.4	4.56	611	0		410387	887739	1.59495e+06	High	High	High	High
High	Master Protein	P62424	60S ribosomal protein L7a OS=Homo sapiens OX=9606 GN=RPL7A PE=1 SV=2	0	20.171	16	6	20	6	266	30	10.61	328	0	1.04832e+06	2.06151e+06	2.95611e+06	3.52811e+06	High	High	High	High
High	Master Protein	P39023	60S ribosomal protein L3 OS=Homo sapiens OX=9606 GN=RPL3 PE=1 SV=2	0	20.169	24	7	8	7	403	46.1	10.18	212	0	222584	259424	611496	1.21899e+06	Peak Found	Peak Found	Peak Found	High
High	Master Protein	P79103	40S ribosomal protein S4 OS=Bos taurus OX=9913 GN=RPS4 PE=2 SV=3	0	20.14	29	7	18	7	263	29.6	10.15	213	0	311932	1.44813e+06	1.06875e+06	2.09019e+06	Peak Found	High	High	High
High	Master Protein	O60888	Protein CutA OS=Homo sapiens OX=9606 GN=CUTA PE=1 SV=2	0	20.009	30	3	9	3	179	19.1	5.5	313	0	869804	1.37806e+06	877269	1.08852e+06	High	High	High	High
High	Master Protein	P01888	Beta-2-microglobulin OS=Bos taurus OX=9913 GN=B2M PE=1 SV=2	0	19.88	47	5	21	4	118	13.7	8	291	1	3.5179e+06	6.14249e+06	3.49404e+06	3.77546e+06	Peak Found	Peak Found	High	Peak Found
High	Master Protein	Q06481	Amyloid-like protein 2 OS=Homo sapiens OX=9606 GN=APLP2 PE=1 SV=2	0	19.716	7	5	14	4	763	86.9	4.79	172	0	1.16151e+06	1.3034e+06	857520	1.24213e+06	High	High	Peak Found	High
High	Master Protein	O14979	Heterogeneous nuclear ribonucleoprotein D-like OS=Homo sapiens OX=9606 GN=HNRNPDL PE=1 SV=3	0	19.644	13	4	15	2	420	46.4	9.57	419	1	1.03114e+06	1966657	2.70432e+06	2.97106e+06	Not Found	Not Found	Not Found	High
High	Master Protein	P61603	10 kDa heat shock protein, mitochondrial OS=Bos taurus OX=9913 GN=HSPE1 PE=3 SV=2	0	19.595	52	5	21	5	102	10.9	8.92	609	0	1.87011e+06	3.08583e+06	3.78228e+06	4.52733e+06	High	High	High	High
High	Master Protein	P19483	ATP synthase subunit alpha, mitochondrial OS=Bos taurus OX=9913 GN=ATP5F1A PE=1 SV=1	0	19.555	16	6	14	6	553	59.7	9.19	242	0	429513	684459	449150	1.18723e+06	Peak Found	Peak Found	High	Peak Found
High	Master Protein	P07225	Vitamin K-dependent protein S OS=Homo sapiens OX=9606 GN=PROS1 PE=1 SV=1	0	19.503	11	6	18	5	676	75.1	5.67	357	0	1.66243e+06	2.02163e+06	2.75958e+06	2.65773e+06	High	High	High	High
High	Master Protein	Q9NPY3	Complement component C1q receptor OS=Homo sapiens OX=9606 GN=CD93 PE=1 SV=3	0	19.498	9	4	14	4	652	68.5	5.44	431	0	859067	1.29844e+06	1.0144e+06	1.57199e+06	High	High	High	High
High	Master Protein	Q9UJU6	Drebrin-like protein OS=Homo sapiens OX=9606 GN=DBNL PE=1 SV=1	0	19.403	12	3	5	3	430	48.2	5.05	286	0			255267	324092	Not Found	Not Found	High	High
High	Master Protein	P61626	Lysozyme C OS=Homo sapiens OX=9606 GN=LYZ PE=1 SV=1	0	19.37	35	4	6	4	148	16.5	9.16	112	0		590960			Not Found	High	Not Found	Not Found
High	Master Protein	Q3SZ52	Ubiquitin-conjugating enzyme E2 variant 1 OS=Bos taurus OX=9913 GN=UBE2V1 PE=2 SV=1	0	19.223	39	5	17	5	147	16.5	7.93	379	0	2.04599e+06	2.98942e+06	4.89648e+06	4.8317e+06	High	High	High	High
High	Master Protein	Q99729	Heterogeneous nuclear ribonucleoprotein A/B OS=Homo sapiens OX=9606 GN=HNRNPAB PE=1 SV=2	0	19.179	15	4	25	3	332	36.2	8.21	512	0	1.79052e+06	2.67311e+06	5.02053e+06	4.68812e+06	High	High	High	High
High	Master Protein	O95782	AP-2 complex subunit alpha-1 OS=Homo sapiens OX=9606 GN=AP2A1 PE=1 SV=3	0	18.976	6	6	9	4	977	107.5	7.03	152	1	619730	918422	1.12822e+06	1.60519e+06	Peak Found	Peak Found	High	High
High	Master Protein	Q9UQ80	Proliferation-associated protein 2G4 OS=Homo sapiens OX=9606 GN=PA2G4 PE=1 SV=3	0	18.972	16	5	15	5	394	43.8	6.55	394	0	727626	1.26926e+06	1900291	1.77018e+06	Peak Found	High	High	High
High	Master Protein	P26639	Threonine--tRNA ligase 1, cytoplasmic OS=Homo sapiens OX=9606 GN=TARS1 PE=1 SV=3	0	18.852	8	5	10	5	723	83.4	6.67	207	0	153910	533075	771585	1.69214e+06	Peak Found	Peak Found	High	High
High	Master Protein	P49591	Serine--tRNA ligase, cytoplasmic OS=Homo sapiens OX=9606 GN=SARS1 PE=1 SV=3	0	18.826	12	4	9	4	514	58.7	6.43	204	0	258014	1125974	628996	1.21991e+06	Peak Found	High	High	High
High	Master Protein	Q0VCY7	Serine/arginine-rich splicing factor 1 OS=Bos taurus OX=9913 GN=SRSF1 PE=2 SV=1	0	18.817	28	6	9	6	248	27.7	10.36	154	0	439495	1.36936e+06	1.64501e+06	2.21105e+06	Peak Found	Peak Found	Peak Found	High
High	Master Protein	Q3ZCK9	Proteasome subunit alpha type-4 OS=Bos taurus OX=9913 GN=PSMA4 PE=1 SV=1	0	18.613	25	5	15	5	261	29.5	7.72	370	0	1.02734e+06	1.3687e+06	2.17671e+06	2.11286e+06	High	High	High	High
High	Master Protein	Q9NQW7	Xaa-Pro aminopeptidase 1 OS=Homo sapiens OX=9606 GN=XPNPEP1 PE=1 SV=3	0	18.6	13	6	8	6	623	69.9	5.67	208	0	14634.3	357380	266143	306425	Peak Found	Peak Found	High	High
High	Master Protein	P55145	Mesencephalic astrocyte-derived neurotrophic factor OS=Homo sapiens OX=9606 GN=MANF PE=1 SV=3	0	18.573	36	5	10	5	182	20.7	8.69	187	0	247799	507199	1.64068e+06	1.59489e+06	Peak Found	Peak Found	High	High
High	Master Protein	P48444	Coatomer subunit delta OS=Homo sapiens OX=9606 GN=ARCN1 PE=1 SV=1	0	18.571	18	6	10	6	511	57.2	6.21	203	0	549939	1.38518e+06	1.85416e+06	2.74966e+06	High	High	High	High
High	Master Protein	P25786	Proteasome subunit alpha type-1 OS=Homo sapiens OX=9606 GN=PSMA1 PE=1 SV=1	0	18.566	18	4	10	4	263	29.5	6.61	320	0	190229	1.16542e+06	1.52631e+06	1.8267e+06	Peak Found	Peak Found	High	High
High	Master Protein	P68002	Voltage-dependent anion-selective channel protein 2 OS=Bos taurus OX=9913 GN=VDAC2 PE=2 SV=2	0	18.511	30	5	14	5	294	31.6	7.55	310	0	5585657	6.93026e+06	1.72673e+06	4.54998e+06	Peak Found	Peak Found	Peak Found	High
High	Master Protein	Q5EA01	Beta-1,4-glucuronyltransferase 1 OS=Bos taurus OX=9913 GN=B4GAT1 PE=2 SV=2	0	18.462	19	4	10	4	415	47.2	7.03	485	0	711106	1.139e+06	1.39873e+06	1.33197e+06	High	High	High	High
High	Master Protein	Q15691	Microtubule-associated protein RP/EB family member 1 OS=Homo sapiens OX=9606 GN=MAPRE1 PE=1 SV=3	0	18.368	21	4	7	4	268	30	5.14	211	0	301972	1.04022e+06	896711	1.62329e+06	Peak Found	Peak Found	High	High
High	Master Protein	Q04760	Lactoylglutathione lyase OS=Homo sapiens OX=9606 GN=GLO1 PE=1 SV=4	0	18.337	28	5	21	5	184	20.8	5.31	542	0	1.69074e+06	4.37506e+06	4.77307e+06	4.74986e+06	High	High	High	High
High	Master Protein	P50914	60S ribosomal protein L14 OS=Homo sapiens OX=9606 GN=RPL14 PE=1 SV=4	0	18.227	22	4	11	4	215	23.4	10.93	444	0	252636	526544	1.14727e+06	1.2602e+06	Peak Found	Peak Found	High	High
High	Master Protein	Q9BXJ0	Complement C1q tumor necrosis factor-related protein 5 OS=Homo sapiens OX=9606 GN=C1QTNF5 PE=1 SV=1	0	18.199	15	3	14	3	243	25.3	6.54	361	0	2.04933e+06	3.19055e+06	3.75479e+06	4.43094e+06	High	High	High	High
High	Master Protein	Q15274	Nicotinate-nucleotide pyrophosphorylase [carboxylating] OS=Homo sapiens OX=9606 GN=QPRT PE=1 SV=3	0	18.196	29	4	8	3	297	30.8	6.21	138	1	422982	779525	1.20924e+06	1467211	Peak Found	High	High	High
High	Master Protein	P01252	Prothymosin alpha OS=Bos taurus OX=9913 GN=PTMA PE=1 SV=2	0	18.119	23	3	9	3	110	12.1	3.79	361	0	242988		1.60189e+06	1.37609e+06	Peak Found	Not Found	High	High
High	Master Protein	P23381	Tryptophan--tRNA ligase, cytoplasmic OS=Homo sapiens OX=9606 GN=WARS1 PE=1 SV=2	0	17.995	13	4	12	4	471	53.1	6.23	382	0	429545	359798	488402	1.72123e+06	Peak Found	High	High	High
High	Master Protein	Q32PD5	40S ribosomal protein S19 OS=Bos taurus OX=9913 GN=RPS19 PE=2 SV=3	0	17.962	30	5	12	5	145	16.1	10.32	333	0		1.32049e+06	815394	2.08596e+06	Not Found	Peak Found	High	High
High	Master Protein	Q5E9I6	ADP-ribosylation factor 3 OS=Bos taurus OX=9913 GN=ARF3 PE=2 SV=3	0	17.954	18	4	11	4	181	20.6	7.43	396	0	1.456e+06	1.70623e+06	2.09012e+06	2.52835e+06	Peak Found	Peak Found	High	High
High	Master Protein	P42167	Lamina-associated polypeptide 2, isoforms beta/gamma OS=Homo sapiens OX=9606 GN=TMPO PE=1 SV=2	0	17.92	12	4	9	4	454	50.6	9.38	277	0	2.14151e+06	3.74599e+06	2.162e+06	2.61478e+06	Peak Found	High	High	High
High	Master Protein	P83110	Serine protease HTRA3 OS=Homo sapiens OX=9606 GN=HTRA3 PE=1 SV=2	0	17.838	14	5	14	5	453	48.6	7.09	358	0	1.53524e+06	2.0984e+06	5.24363e+06	4.80518e+06	High	High	High	High
High	Master Protein	P16401	Histone H1.5 OS=Homo sapiens OX=9606 GN=H1-5 PE=1 SV=3	0	17.761	20	4	16	4	226	22.6	10.92	356	0	1.65759e+06	2.00499e+06	3.75947e+06	3.57248e+06	High	High	High	High
High	Master Protein	Q3MHR5	Serine/arginine-rich splicing factor 2 OS=Bos taurus OX=9913 GN=SRSF2 PE=2 SV=3	0	17.695	12	3	11	3	221	25.5	11.85	519	0	506464	864502	1.41156e+06	1.19728e+06	Peak Found	High	High	High
High	Master Protein	P55290	Cadherin-13 OS=Homo sapiens OX=9606 GN=CDH13 PE=1 SV=1	0	17.673	6	4	11	4	713	78.2	4.98	495	0	2.99012e+06	2.56267e+06	4.60245e+06	4.28311e+06	High	High	High	High
High	Master Protein	Q15417	Calponin-3 OS=Homo sapiens OX=9606 GN=CNN3 PE=1 SV=1	0	17.632	19	5	17	4	329	36.4	6.05	233	1	1.0912e+06	2.38144e+06	4.42636e+06	4.57606e+06	High	High	High	High
High	Master Protein	Q13185	Chromobox protein homolog 3 OS=Homo sapiens OX=9606 GN=CBX3 PE=1 SV=4	0	17.459	32	4	12	3	183	20.8	5.33	365	0	550163	979072	1.33804e+06	1.42708e+06	High	High	High	High
High	Master Protein	P53618	Coatomer subunit beta OS=Homo sapiens OX=9606 GN=COPB1 PE=1 SV=3	0	17.458	8	5	6	5	953	107.1	6.05	136	0	258456	239548		727195	Peak Found	High	Not Found	High
High	Master Protein	Q5E9C0	Ras suppressor protein 1 OS=Bos taurus OX=9913 GN=RSU1 PE=2 SV=1	0	17.446	23	5	12	5	277	31.5	8.63	204	0	833495	1.03644e+06	1.08787e+06	2.00253e+06	High	High	High	High
High	Master Protein	P63313	Thymosin beta-10 OS=Homo sapiens OX=9606 GN=TMSB10 PE=1 SV=2	0	17.441	32	3	18	2	44	5	5.36	297	0	1.66024e+06	4.4012e+06	456492	1.56958e+06	Peak Found	High	Peak Found	High
High	Master Protein	Q12907	Vesicular integral-membrane protein VIP36 OS=Homo sapiens OX=9606 GN=LMAN2 PE=1 SV=1	0	17.429	18	5	7	5	356	40.2	6.95	182	0	94532.3	1.01306e+06	392692	1.10707e+06	Peak Found	High	High	High
High	Master Protein	Q14011	Cold-inducible RNA-binding protein OS=Homo sapiens OX=9606 GN=CIRBP PE=1 SV=1	0	17.365	33	4	4	4	172	18.6	9.51	166	0	197456	608665	267547		Peak Found	Peak Found	High	High
High	Master Protein	P01137	Transforming growth factor beta-1 proprotein OS=Homo sapiens OX=9606 GN=TGFB1 PE=1 SV=2	0	17.326	16	5	12	4	390	44.3	8.53	200	1	1.73631e+06	1.27201e+06	3.14917e+06	2.84647e+06	High	High	High	High
High	Master Protein	P53634	Dipeptidyl peptidase 1 OS=Homo sapiens OX=9606 GN=CTSC PE=1 SV=2	0	17.259	13	5	17	2	463	51.8	6.99	247	2	1.75633e+06	2.64485e+06	2.70491e+06	2.79665e+06	Peak Found	High	High	High
High	Master Protein	P10599	Thioredoxin OS=Homo sapiens OX=9606 GN=TXN PE=1 SV=3	0	17.211	50	5	17	2	105	11.7	4.92	595	3	5.08142e+06	7.19904e+06	9.71785e+06	1.11332e+07	High	High	High	High
High	Master Protein	P30040	Endoplasmic reticulum resident protein 29 OS=Homo sapiens OX=9606 GN=ERP29 PE=1 SV=4	0	17.172	19	4	10	4	261	29	7.31	256	0	329488	549832	917540	1.27204e+06	Peak Found	Peak Found	High	High
High	Master Protein	Q13561	Dynactin subunit 2 OS=Homo sapiens OX=9606 GN=DCTN2 PE=1 SV=4	0	17.151	22	5	9	5	401	44.2	5.21	177	0	705098	249727	8.21273e+06	1.42361e+06	Peak Found	High	High	High
High	Master Protein	O95336	6-phosphogluconolactonase OS=Homo sapiens OX=9606 GN=PGLS PE=1 SV=2	0	17.137	25	4	12	4	258	27.5	6.05	205	0	549505	1.42335e+06	2.66545e+06	2.57792e+06	Peak Found	High	High	High
High	Master Protein	Q14118	Dystroglycan OS=Homo sapiens OX=9606 GN=DAG1 PE=1 SV=2	0	17.117	5	3	15	2	895	97.4	8.56	425	1	1.15173e+06	925304	1.71295e+06	1.12027e+06	High	High	High	High
High	Master Protein	Q07954	Prolow-density lipoprotein receptor-related protein 1 OS=Homo sapiens OX=9606 GN=LRP1 PE=1 SV=2	0	17.059	2	5	6	5	4544	504.3	5.39	97	0		236780	229549	372831	Not Found	Peak Found	High	High
High	Master Protein	O00410	Importin-5 OS=Homo sapiens OX=9606 GN=IPO5 PE=1 SV=4	0	17.054	5	4	8	4	1097	123.6	4.94	154	0	826938	945228	1.19828e+06	1.95646e+06	Peak Found	Peak Found	High	High
High	Master Protein	Q6EMK4	Vasorin OS=Homo sapiens OX=9606 GN=VASN PE=1 SV=1	0	17.043	7	3	4	3	673	71.7	7.39	174	0	364609	247341	794108	392685	Peak Found	Peak Found	High	High
High	Master Protein	Q04756	Hepatocyte growth factor activator OS=Homo sapiens OX=9606 GN=HGFAC PE=1 SV=1	0	16.879	5	3	22	3	655	70.6	7.24	255	0	920918	873598	535313	432016	High	Peak Found	Peak Found	High
High	Master Protein	Q10567	AP-1 complex subunit beta-1 OS=Homo sapiens OX=9606 GN=AP1B1 PE=1 SV=2	0	16.85	7	5	5	3	949	104.6	5.06	121	0	158250	170190	411014	499616	Peak Found	Peak Found	High	High
High	Master Protein	Q13443	Disintegrin and metalloproteinase domain-containing protein 9 OS=Homo sapiens OX=9606 GN=ADAM9 PE=1 SV=1	0	16.832	6	4	7	4	819	90.5	7.52	81	0	405661	317300	1.27408e+06	1.03919e+06	Peak Found	Peak Found	High	High
High	Master Protein	P17174	Aspartate aminotransferase, cytoplasmic OS=Homo sapiens OX=9606 GN=GOT1 PE=1 SV=3	0	16.812	16	5	6	5	413	46.2	7.01	86	0		147678	856924	867389	Not Found	High	High	High
High	Master Protein	P46108	Adapter molecule crk OS=Homo sapiens OX=9606 GN=CRK PE=1 SV=2	0	16.804	14	3	8	3	304	33.8	5.55	151	0	236321	466137	992072	931585	High	Peak Found	High	High
High	Master Protein	Q96AP7	Endothelial cell-selective adhesion molecule OS=Homo sapiens OX=9606 GN=ESAM PE=1 SV=1	0	16.743	15	4	9	4	390	41.2	9.32	316	0	742205	1.24858e+06	1.6391e+06	1.45832e+06	High	High	High	High
High	Master Protein	Q07021	Complement component 1 Q subcomponent-binding protein, mitochondrial OS=Homo sapiens OX=9606 GN=C1QBP PE=1 SV=1	0	16.726	12	3	7	3	282	31.3	4.84	172	0	631680	620061	586598	1.1555e+06	Peak Found	Peak Found	High	High
High	Master Protein	O60568	Multifunctional procollagen lysine hydroxylase and glycosyltransferase LH3 OS=Homo sapiens OX=9606 GN=PLOD3 PE=1 SV=1	0	16.629	9	5	11	5	738	84.7	6.05	323	0	2.48464e+06	2.30382e+06	3.00297e+06	2554877	High	Peak Found	High	High
High	Master Protein	O14498	Immunoglobulin superfamily containing leucine-rich repeat protein OS=Homo sapiens OX=9606 GN=ISLR PE=2 SV=1	0	16.619	9	3	11	3	428	46	5.15	421	0	505592	985367	1.5376e+06	1.48976e+06	High	High	High	High
High	Master Protein	P00974	Pancreatic trypsin inhibitor OS=Bos taurus OX=9913 PE=1 SV=2	0	16.554	38	4	19	2	100	10.9	8.84	371	0	66926.3	111745	651269	97271.7	Peak Found	Peak Found	High	High
High	Master Protein	O02659	Mannose-binding protein C OS=Bos taurus OX=9913 GN=MBL PE=2 SV=1	0	16.503	14	4	9	4	249	26.5	5.2	127	0	330104	346781	309816	177690	High	Peak Found	Peak Found	Peak Found
High	Master Protein	Q9P2E7	Protocadherin-10 OS=Homo sapiens OX=9606 GN=PCDH10 PE=1 SV=2	0	16.474	6	4	5	4	1040	112.9	4.87	144	0	667243	2.14702e+06	3.48246e+06	4.24118e+06	High	High	High	Peak Found
High	Master Protein	P52272	Heterogeneous nuclear ribonucleoprotein M OS=Homo sapiens OX=9606 GN=HNRNPM PE=1 SV=3	0	16.442	6	4	6	4	730	77.5	8.7	127	0			214972		Not Found	Not Found	High	High
High	Master Protein	P41250	Glycine--tRNA ligase OS=Homo sapiens OX=9606 GN=GARS1 PE=1 SV=3	0	16.441	7	4	8	4	739	83.1	7.03	270	0		210992	658453	744449	Not Found	Peak Found	High	High
High	Master Protein	Q3T025	60S ribosomal protein L17 OS=Bos taurus OX=9913 GN=RPL17 PE=2 SV=3	0	16.373	27	4	9	4	184	21.4	10.18	175	0	236811	230179	1.42523e+06	2.51639e+06	Peak Found	High	High	High
High	Master Protein	P08729	Keratin, type II cytoskeletal 7 OS=Homo sapiens OX=9606 GN=KRT7 PE=1 SV=5	0	16.233	15	7	35	4	469	51.4	5.48	330	0				190600	Not Found	Not Found	Not Found	Peak Found
High	Master Protein	Q9BRA2	Thioredoxin domain-containing protein 17 OS=Homo sapiens OX=9606 GN=TXNDC17 PE=1 SV=1	0	16.232	27	3	19	3	123	13.9	5.52	462	0	2.01674e+06	3.20501e+06	3.63694e+06	3.59226e+06	High	High	High	High
High	Master Protein	P54687	Branched-chain-amino-acid aminotransferase, cytosolic OS=Homo sapiens OX=9606 GN=BCAT1 PE=1 SV=3	0	16.194	12	3	4	3	386	42.9	5.3	198	0			148406	363742	Not Found	Not Found	High	High
High	Master Protein	Q9BRK3	Matrix remodeling-associated protein 8 OS=Homo sapiens OX=9606 GN=MXRA8 PE=1 SV=1	0	16.17	9	4	14	4	442	49.1	7.23	393	0	657417	1.70876e+06	3.44882e+06	3.15294e+06	High	High	High	High
High	Master Protein	Q9Y3E1	Hepatoma-derived growth factor-related protein 3 OS=Homo sapiens OX=9606 GN=HDGFL3 PE=1 SV=1	0	16.14	30	4	8	4	203	22.6	7.99	211	0	171173	374253	1.05918e+06	249422	Peak Found	High	High	High
High	Master Protein	P43033	Platelet-activating factor acetylhydrolase IB subunit beta OS=Bos taurus OX=9913 GN=PAFAH1B1 PE=1 SV=2	0	15.986	10	3	6	3	410	46.6	7.37	195	0		423617	586590	542383	Not Found	Peak Found	High	High
High	Master Protein	Q99873	Protein arginine N-methyltransferase 1 OS=Homo sapiens OX=9606 GN=PRMT1 PE=1 SV=3	0	15.979	15	5	5	5	371	42.4	5.35	114	0			959791	1.49885e+06	Not Found	Not Found	Peak Found	High
High	Master Protein	Q28009	RNA-binding protein FUS OS=Bos taurus OX=9913 GN=FUS PE=2 SV=2	0	15.892	12	4	13	4	513	52.3	9.36	297	0	1.29908e+06	2.54063e+06	4.09859e+06	4.79577e+06	High	High	High	High
High	Master Protein	A6QLG5	40S ribosomal protein S9 OS=Bos taurus OX=9913 GN=RPS9 PE=2 SV=1	0	15.794	26	6	20	6	194	22.6	10.65	260	0	149123	1.45073e+06	1.84803e+06	2.92478e+06	Peak Found	High	High	High
High	Master Protein	Q56JX8	40S ribosomal protein S13 OS=Bos taurus OX=9913 GN=RPS13 PE=2 SV=3	0	15.746	37	5	12	5	151	17.2	10.54	243	0	403887	478477	1.25824e+06	1.84356e+06	High	High	High	High
High	Master Protein	P09603	Macrophage colony-stimulating factor 1 OS=Homo sapiens OX=9606 GN=CSF1 PE=1 SV=2	0	15.717	10	4	7	4	554	60.1	5.29	211	0	247267	855255	840647	1.10933e+06	High	High	High	High
High	Master Protein	P02754	Beta-lactoglobulin OS=Bos taurus OX=9913 GN=LGB PE=1 SV=3	0	15.677	29	5	6	5	178	19.9	5.02	135	0		244514			High	Peak Found	Not Found	Not Found
High	Master Protein	Q96AC1	Fermitin family homolog 2 OS=Homo sapiens OX=9606 GN=FERMT2 PE=1 SV=1	0	15.67	8	4	6	4	680	77.8	6.7	192	0		401710	726902	236254	Not Found	High	Peak Found	High
High	Master Protein	P21796	Voltage-dependent anion-selective channel protein 1 OS=Homo sapiens OX=9606 GN=VDAC1 PE=1 SV=2	0	15.653	26	4	10	4	283	30.8	8.54	165	0	369240				Peak Found	Not Found	Not Found	Not Found
High	Master Protein	P14174	Macrophage migration inhibitory factor OS=Homo sapiens OX=9606 GN=MIF PE=1 SV=4	0	15.608	17	2	19	2	115	12.5	7.88	453	0	2.64405e+07	3.00487e+07	2.52622e+07	2.34348e+07	High	High	High	High
High	Master Protein	P07585	Decorin OS=Homo sapiens OX=9606 GN=DCN PE=1 SV=1	0	15.595	15	4	5	4	359	39.7	8.54	148	0	265313		973312	870310	Peak Found	Not Found	High	High
High	Master Protein	P27635	60S ribosomal protein L10 OS=Homo sapiens OX=9606 GN=RPL10 PE=1 SV=4	0	15.545	24	3	7	3	214	24.6	10.08	241	0	309018	204141	356849	859525	Peak Found	High	High	High
High	Master Protein	Q6KF10	Growth/differentiation factor 6 OS=Homo sapiens OX=9606 GN=GDF6 PE=1 SV=1	0	15.509	11	5	8	5	455	50.6	8.88	140	0	100403		965722	267014	Peak Found	Not Found	High	High
High	Master Protein	Q08629	Testican-1 OS=Homo sapiens OX=9606 GN=SPOCK1 PE=1 SV=1	0	15.49	9	4	9	4	439	49.1	6.1	226	0		315619	1.83934e+06	1.91532e+06	Not Found	High	High	High
High	Master Protein	P43243	Matrin-3 OS=Homo sapiens OX=9606 GN=MATR3 PE=1 SV=2	0	15.463	8	5	7	5	847	94.6	6.25	93	0		409978	1.22547e+06	500940	Not Found	Peak Found	Peak Found	High
High	Master Protein	Q862I1	60S ribosomal protein L24 OS=Bos taurus OX=9913 GN=RPL24 PE=2 SV=2	0	15.388	19	3	11	3	157	17.8	11.25	386	0		1.24401e+06	2.1037e+06	2.60133e+06	Not Found	Peak Found	High	High
High	Master Protein	P33908	Mannosyl-oligosaccharide 1,2-alpha-mannosidase IA OS=Homo sapiens OX=9606 GN=MAN1A1 PE=1 SV=3	0	15.305	6	3	9	3	653	72.9	6.47	236	0	1.02003e+06	922418	740706	856112	High	Peak Found	High	High
High	Master Protein	P55001	Microfibrillar-associated protein 2 OS=Homo sapiens OX=9606 GN=MFAP2 PE=1 SV=1	0	15.191	17	3	17	3	183	20.8	4.97	306	0	1.23676e+06	1.44279e+06	1.67221e+06	1.91287e+06	High	High	High	High
High	Master Protein	P31942	Heterogeneous nuclear ribonucleoprotein H3 OS=Homo sapiens OX=9606 GN=HNRNPH3 PE=1 SV=2	0	15.166	15	3	4	3	346	36.9	6.87	147	0		73645.5	60357.4		Not Found	Peak Found	Peak Found	High
High	Master Protein	P51149	Ras-related protein Rab-7a OS=Homo sapiens OX=9606 GN=RAB7A PE=1 SV=1	0	15.138	22	4	7	4	207	23.5	6.7	137	0	499479	685413	1.13239e+06	986177	Peak Found	Peak Found	High	High
High	Master Protein	Q13162	Peroxiredoxin-4 OS=Homo sapiens OX=9606 GN=PRDX4 PE=1 SV=1	0	15.138	16	5	22	2	271	30.5	6.29	380	0	861708	734152	1499813	1.47734e+06	High	Peak Found	Peak Found	Peak Found
High	Master Protein	P46777	60S ribosomal protein L5 OS=Homo sapiens OX=9606 GN=RPL5 PE=1 SV=3	0	15.129	13	3	14	3	297	34.3	9.72	429	0	856643	1.7973e+06	2.16137e+06	2.71659e+06	High	High	High	High
High	Master Protein	P30085	UMP-CMP kinase OS=Homo sapiens OX=9606 GN=CMPK1 PE=1 SV=3	0	14.935	19	4	8	4	196	22.2	5.57	170	0	310135	449216	312681	678133	Peak Found	Peak Found	High	High
High	Master Protein	P35908	Keratin, type II cytoskeletal 2 epidermal OS=Homo sapiens OX=9606 GN=KRT2 PE=1 SV=2	0	14.91	8	5	18	2	639	65.4	8	439	0			93650.4	224925	Not Found	High	High	Peak Found
High	Master Protein	Q13126	S-methyl-5'-thioadenosine phosphorylase OS=Homo sapiens OX=9606 GN=MTAP PE=1 SV=2	0	14.873	16	3	6	3	283	31.2	7.18	218	0	13512.8	317010	281148	485144	Peak Found	High	Peak Found	High
High	Master Protein	P32969	60S ribosomal protein L9 OS=Homo sapiens OX=9606 GN=RPL9 PE=1 SV=1	0	14.867	29	3	6	3	192	21.9	9.95	170	0	393094	478539	393893	898235	Peak Found	High	High	High
High	Master Protein	Q9NQ79	Cartilage acidic protein 1 OS=Homo sapiens OX=9606 GN=CRTAC1 PE=1 SV=2	0	14.789	7	3	3	3	661	71.4	5.12	154	0	243434	813084	1.14373e+06	615896	Peak Found	Peak Found	High	Peak Found
High	Master Protein	Q96AE4	Far upstream element-binding protein 1 OS=Homo sapiens OX=9606 GN=FUBP1 PE=1 SV=3	0	14.74	9	4	9	4	644	67.5	7.61	134	0	302733	816759	1.12203e+06	1.18042e+06	Peak Found	High	High	High
High	Master Protein	Q7L0X0	TLR4 interactor with leucine rich repeats OS=Homo sapiens OX=9606 GN=TRIL PE=1 SV=2	0	14.662	9	4	5	4	811	88.7	9.6	95	0		375255	373885	702049	Not Found	Peak Found	High	High
High	Master Protein	Q1KMD3	Heterogeneous nuclear ribonucleoprotein U-like protein 2 OS=Homo sapiens OX=9606 GN=HNRNPUL2 PE=1 SV=1	0	14.623	10	3	4	3	747	85.1	4.91	87	0					Not Found	Not Found	High	High
High	Master Protein	P05114	Non-histone chromosomal protein HMG-14 OS=Homo sapiens OX=9606 GN=HMGN1 PE=1 SV=3	0	14.616	29	3	10	3	100	10.7	9.6	379	0	982832	2.44691e+06	2.20891e+06	3.17437e+06	Peak Found	High	High	High
High	Master Protein	Q00341	Vigilin OS=Homo sapiens OX=9606 GN=HDLBP PE=1 SV=2	0	14.599	4	4	6	4	1268	141.4	6.87	214	0	389684	498632	272659	796215	High	High	Peak Found	Peak Found
High	Master Protein	Q16568	Cocaine- and amphetamine-regulated transcript protein OS=Homo sapiens OX=9606 GN=CARTPT PE=1 SV=1	0	14.582	32	4	6	4	116	12.8	8.25	115	0	343256			237739	High	Not Found	Not Found	High
High	Master Protein	Q9UNN8	Endothelial protein C receptor OS=Homo sapiens OX=9606 GN=PROCR PE=1 SV=1	0	14.532	15	3	8	3	238	26.7	7.18	286	0	1.7628e+06	2.90613e+06	2.96588e+06	2.68951e+06	High	High	High	High
High	Master Protein	P26373	60S ribosomal protein L13 OS=Homo sapiens OX=9606 GN=RPL13 PE=1 SV=4	0	14.507	20	4	12	4	211	24.2	11.65	387	0	265612	1.40493e+06	2.15358e+06	3180773	Peak Found	High	High	High
High	Master Protein	Q3ZBV4	High mobility group nucleosome-binding domain-containing protein 3 OS=Bos taurus OX=9913 GN=HMGN3 PE=2 SV=1	0	14.479	16	2	6	2	100	10.7	9.73	92	0	98842.6	405655		256466	Peak Found	Peak Found	Not Found	Peak Found
High	Master Protein	Q9UHY7	Enolase-phosphatase E1 OS=Homo sapiens OX=9606 GN=ENOPH1 PE=1 SV=1	0	14.407	18	3	6	3	261	28.9	4.78	151	0	29489.4	617497	651864	1.21353e+06	Peak Found	Peak Found	High	High
High	Master Protein	Q04695	Keratin, type I cytoskeletal 17 OS=Homo sapiens OX=9606 GN=KRT17 PE=1 SV=2	0	14.383	15	5	18	4	432	48.1	5.02	343	0	748664	374529	1.17417e+06	502550	High	High	Peak Found	Peak Found
High	Master Protein	Q3T0E7	Serine/threonine-protein phosphatase PP1-alpha catalytic subunit OS=Bos taurus OX=9913 GN=PPP1CA PE=2 SV=1	0	14.377	15	4	7	4	330	37.5	6.33	200	0	236268	684683	568577	1.38409e+06	Peak Found	Peak Found	High	High
High	Master Protein	Q56JX6	40S ribosomal protein S28 OS=Bos taurus OX=9913 GN=RPS28 PE=3 SV=1	0	14.372	41	4	9	4	69	7.8	10.7	230	0	972529	1.61402e+06	1.76781e+06	2.42275e+06	Peak Found	Peak Found	Peak Found	High
High	Master Protein	P34096	Ribonuclease 4 OS=Homo sapiens OX=9606 GN=RNASE4 PE=1 SV=3	0	14.337	10	2	3	2	147	16.8	9.03	78	0				135671	Not Found	Not Found	Not Found	Peak Found
High	Master Protein	P06280	Alpha-galactosidase A OS=Homo sapiens OX=9606 GN=GLA PE=1 SV=1	0	14.313	9	3	3	3	429	48.7	5.6	90	0			154925		Not Found	Not Found	High	Not Found
High	Master Protein	Q9Y3F4	Serine-threonine kinase receptor-associated protein OS=Homo sapiens OX=9606 GN=STRAP PE=1 SV=1	0	14.311	13	3	3	3	350	38.4	5.12	80	0			131669	235253	Not Found	Not Found	High	High
High	Master Protein	P49767	Vascular endothelial growth factor C OS=Homo sapiens OX=9606 GN=VEGFC PE=1 SV=1	0	14.275	11	3	6	3	419	46.9	7.52	145	0	870103	1.23557e+06	710881	676114	Peak Found	Peak Found	High	High
High	Master Protein	P78539	Sushi repeat-containing protein SRPX OS=Homo sapiens OX=9606 GN=SRPX PE=1 SV=1	0	14.25	7	3	8	3	464	51.5	8.66	272	0	656993	1.23324e+06	2.09255e+06	1.88215e+06	Peak Found	High	High	High
High	Master Protein	Q99832	T-complex protein 1 subunit eta OS=Homo sapiens OX=9606 GN=CCT7 PE=1 SV=2	0	14.234	12	5	11	5	543	59.3	7.65	244	0	411185	348191	888801	1.31296e+06	Peak Found	Peak Found	High	High
High	Master Protein	Q07666	KH domain-containing, RNA-binding, signal transduction-associated protein 1 OS=Homo sapiens OX=9606 GN=KHDRBS1 PE=1 SV=1	0	14.218	8	3	6	3	443	48.2	8.66	226	0	112947	607892	1.63132e+06	2.45572e+06	High	Peak Found	High	High
High	Master Protein	Q15262	Receptor-type tyrosine-protein phosphatase kappa OS=Homo sapiens OX=9606 GN=PTPRK PE=1 SV=2	0	14.201	5	4	5	4	1439	162	5.9	45	0		661636	808182	752184	Not Found	High	High	High
High	Master Protein	Q0P5K3	Ubiquitin-conjugating enzyme E2 N OS=Bos taurus OX=9913 GN=UBE2N PE=2 SV=1	0	14.145	24	3	12	3	152	17.1	6.57	286	0	2.05144e+06	3.1014e+06	3.8249e+06	3.9967e+06	High	High	High	High
High	Master Protein	Q2HJG5	Vacuolar protein sorting-associated protein 35 OS=Bos taurus OX=9913 GN=VPS35 PE=2 SV=1	0	14.1	6	3	3	3	796	91.7	5.49	117	0					Not Found	Not Found	Not Found	High
High	Master Protein	Q01844	RNA-binding protein EWS OS=Homo sapiens OX=9606 GN=EWSR1 PE=1 SV=1	0	14.089	7	4	10	4	656	68.4	9.33	86	0	362042	1.03886e+06	1.10865e+06	2.23296e+06	Peak Found	High	High	High
High	Master Protein	Q15746	Myosin light chain kinase, smooth muscle OS=Homo sapiens OX=9606 GN=MYLK PE=1 SV=4	0	14.051	2	3	6	3	1914	210.6	6.15	103	0	4.3258e+06	3409487	1.79978e+06	1.75084e+06	Peak Found	Peak Found	High	High
High	Master Protein	O95445	Apolipoprotein M OS=Homo sapiens OX=9606 GN=APOM PE=1 SV=2	0	14.048	15	4	34	4	188	21.2	6.01	442	0	1.62082e+06	1.85168e+06	912602	1037903	High	High	High	High
High	Master Protein	Q08E11	Peptidyl-prolyl cis-trans isomerase C OS=Bos taurus OX=9913 GN=PPIC PE=2 SV=1	0	13.994	17	4	15	2	212	22.8	8.7	323	0		285008	732155	748641	Not Found	Peak Found	High	High
High	Master Protein	Q12765	Secernin-1 OS=Homo sapiens OX=9606 GN=SCRN1 PE=1 SV=2	0	13.834	12	4	8	4	414	46.4	4.75	125	0		64166.1	168488	191127	Not Found	Peak Found	High	High
High	Master Protein	P62998	Ras-related C3 botulinum toxin substrate 1 OS=Bos taurus OX=9913 GN=RAC1 PE=1 SV=1	0	13.78	26	5	9	5	192	21.4	8.5	108	0	332644	935095	1.03982e+06	1.24406e+06	Peak Found	Peak Found	High	High
High	Master Protein	P40227	T-complex protein 1 subunit zeta OS=Homo sapiens OX=9606 GN=CCT6A PE=1 SV=3	0	13.738	9	4	6	2	531	58	6.68	227	2	391991	271843	973547	1.19224e+06	Peak Found	Peak Found	Peak Found	Peak Found
High	Master Protein	P02760	Protein AMBP OS=Homo sapiens OX=9606 GN=AMBP PE=1 SV=1	0	13.661	13	3	5	3	352	39	6.25	158	0					Not Found	Not Found	High	Not Found
High	Master Protein	O14579	Coatomer subunit epsilon OS=Homo sapiens OX=9606 GN=COPE PE=1 SV=3	0	13.492	15	3	8	3	308	34.5	5.12	197	0		903621	739912	735120	Not Found	High	High	High
High	Master Protein	Q92820	Gamma-glutamyl hydrolase OS=Homo sapiens OX=9606 GN=GGH PE=1 SV=2	0	13.416	14	4	7	3	318	35.9	7.11	108	1	1.79052e+06	3.38333e+06	5.53695e+06	3.55832e+06	Peak Found	High	High	High
High	Master Protein	P12260	Coagulation factor XIII A chain (Fragment) OS=Bos taurus OX=9913 GN=F13A1 PE=1 SV=2	0	13.404	22	3	9	3	198	22.7	6.35	293	0	2313610	572502	400706	993591	High	High	High	High
High	Master Protein	Q96G03	Phosphoglucomutase-2 OS=Homo sapiens OX=9606 GN=PGM2 PE=1 SV=4	0	13.34	11	4	7	4	612	68.2	6.73	105	0	14381	254649	749798	1.04126e+06	Peak Found	High	High	High
High	Master Protein	P20810	Calpastatin OS=Homo sapiens OX=9606 GN=CAST PE=1 SV=4	0	13.339	7	3	6	3	708	76.5	5.07	235	0	197324	525528	321337	493431	Peak Found	Peak Found	High	High
High	Master Protein	P05455	Lupus La protein OS=Homo sapiens OX=9606 GN=SSB PE=1 SV=2	0	13.326	10	4	10	4	408	46.8	7.12	298	0	371320	712728	900209	1.49419e+06	High	High	High	High
High	Master Protein	Q15717	ELAV-like protein 1 OS=Homo sapiens OX=9606 GN=ELAVL1 PE=1 SV=2	0	13.285	13	3	8	3	326	36.1	9.17	246	0		745827	1.06862e+06	1.03314e+06	Not Found	High	High	High
High	Master Protein	Q13219	Pappalysin-1 OS=Homo sapiens OX=9606 GN=PAPPA PE=1 SV=3	0	13.241	5	5	7	5	1627	180.9	6.18	114	0	280194	478594	1.44192e+06	813119	High	High	High	High
High	Master Protein	P25788	Proteasome subunit alpha type-3 OS=Homo sapiens OX=9606 GN=PSMA3 PE=1 SV=2	0	13.184	16	4	12	4	255	28.4	5.33	343	0	633166	2.05734e+06	2.17916e+06	2.58875e+06	High	Peak Found	High	High
High	Master Protein	P07108	Acyl-CoA-binding protein OS=Homo sapiens OX=9606 GN=DBI PE=1 SV=2	0	13.161	51	3	14	3	87	10	6.57	267	0	4.52656e+06	6.57981e+06	6702608	8.07616e+06	High	High	High	High
High	Master Protein	Q9H4F8	SPARC-related modular calcium-binding protein 1 OS=Homo sapiens OX=9606 GN=SMOC1 PE=1 SV=1	0	13.132	9	3	5	3	434	48.1	8.22	110	0	243634	183248	648138	470648	Peak Found	Peak Found	Peak Found	High
High	Master Protein	P07384	Calpain-1 catalytic subunit OS=Homo sapiens OX=9606 GN=CAPN1 PE=1 SV=1	0	13.125	5	4	7	4	714	81.8	5.67	144	0	414244	835012	984255	1.38817e+06	Peak Found	Peak Found	High	High
High	Master Protein	Q14126	Desmoglein-2 OS=Homo sapiens OX=9606 GN=DSG2 PE=1 SV=2	0	13.123	5	4	5	4	1118	122.2	5.24	108	0	21386		702671	434234	Peak Found	Not Found	High	High
High	Master Protein	P34741	Syndecan-2 OS=Homo sapiens OX=9606 GN=SDC2 PE=1 SV=2	0	13.117	7	2	10	2	201	22.1	4.86	362	0	3.49291e+06	3.86736e+06	6.83645e+06	6.176e+06	Peak Found	Peak Found	Peak Found	High
High	Master Protein	P05090	Apolipoprotein D OS=Homo sapiens OX=9606 GN=APOD PE=1 SV=1	0	13.071	15	4	12	3	189	21.3	5.15	305	1	1.72078e+06	1.83155e+06	744465	1.18805e+06	High	High	High	High
High	Master Protein	Q92841	Probable ATP-dependent RNA helicase DDX17 OS=Homo sapiens OX=9606 GN=DDX17 PE=1 SV=2	0	12.994	7	5	6	4	729	80.2	8.27	94	1			538400	702730	Not Found	Not Found	High	High
High	Master Protein	Q9NRX4	14 kDa phosphohistidine phosphatase OS=Homo sapiens OX=9606 GN=PHPT1 PE=1 SV=1	0	12.94	31	3	9	3	125	13.8	6.07	148	0	1.23107e+06	1.83881e+06	1.62268e+06	1135572	High	High	High	High
High	Master Protein	P49908	Selenoprotein P OS=Homo sapiens OX=9606 GN=SELENOP PE=1 SV=3	0	12.928	8	3	4	3	381	43.2	7.87	116	0	325606	565094	2.00973e+06	1.92875e+06	High	Peak Found	High	High
High	Master Protein	Q3ZCH0	Stress-70 protein, mitochondrial OS=Bos taurus OX=9913 GN=HSPA9 PE=2 SV=1	0	12.89	6	3	8	3	679	73.7	6.3	267	0		11331.2		98778.6	Not Found	Peak Found	Not Found	High
High	Master Protein	Q13510	Acid ceramidase OS=Homo sapiens OX=9606 GN=ASAH1 PE=1 SV=5	0	12.854	9	2	5	2	395	44.6	7.62	264	0	256906	750761	920402	1.12429e+06	Peak Found	High	High	High
High	Master Protein	P00570	Adenylate kinase isoenzyme 1 OS=Bos taurus OX=9913 GN=AK1 PE=1 SV=2	0	12.769	19	3	11	3	194	21.7	8.32	311	0	139135	416671	577660	551594	Peak Found	High	High	High
High	Master Protein	P00918	Carbonic anhydrase 2 OS=Homo sapiens OX=9606 GN=CA2 PE=1 SV=2	0	12.744	15	3	8	3	260	29.2	7.4	129	0	348667	722050	407261	789089	High	High	High	High
High	Master Protein	Q56K03	60S ribosomal protein L27a OS=Bos taurus OX=9913 GN=RPL27A PE=2 SV=3	0	12.726	18	3	8	3	148	16.6	11.12	247	0		411902	1.59175e+06	2.11941e+06	Not Found	Peak Found	High	High
High	Master Protein	Q8WUM4	Programmed cell death 6-interacting protein OS=Homo sapiens OX=9606 GN=PDCD6IP PE=1 SV=1	0	12.676	4	3	4	3	868	96	6.52	132	0					Not Found	Not Found	High	High
High	Master Protein	Q3SZF3	Heterogeneous nuclear ribonucleoprotein H2 OS=Bos taurus OX=9913 GN=HNRNPH2 PE=2 SV=1	0	12.658	7	2	10	2	449	49.2	6.3	426	0	308578	541475	1.45187e+06	1.63872e+06	High	High	High	High
High	Master Protein	A6H769	40S ribosomal protein S7 OS=Bos taurus OX=9913 GN=RPS7 PE=2 SV=1	0	12.587	38	4	10	4	194	22.1	10.1	232	0	255490	369073	773588	1.14786e+06	High	High	High	High
High	Master Protein	P28072	Proteasome subunit beta type-6 OS=Homo sapiens OX=9606 GN=PSMB6 PE=1 SV=4	0	12.583	13	3	14	3	239	25.3	4.92	263	0	821460	1.78849e+06	1.95199e+06	2.24094e+06	High	High	High	High
High	Master Protein	Q3T0F4	40S ribosomal protein S10 OS=Bos taurus OX=9913 GN=RPS10 PE=2 SV=1	0	12.563	14	2	15	2	165	18.9	10.15	468	0	454926	204754	807150	1.08018e+06	High	High	High	High
High	Master Protein	P40261	Nicotinamide N-methyltransferase OS=Homo sapiens OX=9606 GN=NNMT PE=1 SV=1	0	12.429	15	3	6	3	264	29.6	5.74	98	0	199651	157918	904220	887971	Peak Found	High	High	High
High	Master Protein	Q56JU9	40S ribosomal protein S24 OS=Bos taurus OX=9913 GN=RPS24 PE=2 SV=2	0	12.389	20	2	3	2	131	15.2	10.9	84	0	157392	868170	239397	855464	Peak Found	Peak Found	Peak Found	High
High	Master Protein	Q9NS15	Latent-transforming growth factor beta-binding protein 3 OS=Homo sapiens OX=9606 GN=LTBP3 PE=1 SV=4	0	12.379	4	4	5	4	1303	139.3	6.07	80	0	98479.4	236444	718527	732084	Peak Found	Peak Found	High	High
High	Master Protein	O43237	Cytoplasmic dynein 1 light intermediate chain 2 OS=Homo sapiens OX=9606 GN=DYNC1LI2 PE=1 SV=1	0	12.367	9	3	5	3	492	54.1	6.38	138	0		140683	788124	792556	Not Found	Peak Found	High	High
High	Master Protein	P22061	Protein-L-isoaspartate(D-aspartate) O-methyltransferase OS=Homo sapiens OX=9606 GN=PCMT1 PE=1 SV=4	0	12.362	26	3	5	3	227	24.6	7.21	57	0		156696	642972	452481	Not Found	Peak Found	High	Peak Found
High	Master Protein	Q99733	Nucleosome assembly protein 1-like 4 OS=Homo sapiens OX=9606 GN=NAP1L4 PE=1 SV=1	0	12.315	10	3	7	2	375	42.8	4.69	176	0	81205.9	251106	191958	293158	Peak Found	Peak Found	High	High
High	Master Protein	Q9NZI8	Insulin-like growth factor 2 mRNA-binding protein 1 OS=Homo sapiens OX=9606 GN=IGF2BP1 PE=1 SV=2	0	12.309	8	4	4	4	577	63.4	9.2	86	0			312788	263637	Not Found	Not Found	High	High
High	Master Protein	Q3T0X6	40S ribosomal protein S16 OS=Bos taurus OX=9913 GN=RPS16 PE=2 SV=3	0	12.307	25	4	13	4	146	16.4	10.21	408	0	210144	234380	1.80271e+06	2.56582e+06	Peak Found	Peak Found	High	High
High	Master Protein	Q5E9D5	Destrin OS=Bos taurus OX=9913 GN=DSTN PE=2 SV=3	0	12.299	18	3	11	3	165	18.5	7.85	371	0	1.52474e+06	2.0455e+06	2.71352e+06	2.37306e+06	High	High	High	High
High	Master Protein	Q86UP2	Kinectin OS=Homo sapiens OX=9606 GN=KTN1 PE=1 SV=1	0	12.24	3	3	4	3	1357	156.2	5.64	146	0			123978	257341	Not Found	High	High	High
High	Master Protein	O75882	Attractin OS=Homo sapiens OX=9606 GN=ATRN PE=1 SV=2	0	12.208	3	4	6	4	1429	158.4	7.31	127	0			245834	526157	Not Found	Not Found	High	High
High	Master Protein	Q8NHP8	Putative phospholipase B-like 2 OS=Homo sapiens OX=9606 GN=PLBD2 PE=1 SV=2	0	12.203	7	3	5	3	589	65.4	6.8	97	0	123147	176810	551273	575727	Peak Found	Peak Found	High	High
High	Master Protein	P31153	S-adenosylmethionine synthase isoform type-2 OS=Homo sapiens OX=9606 GN=MAT2A PE=1 SV=1	0	12.192	9	2	6	2	395	43.6	6.48	223	0		322465	310809		Not Found	Peak Found	High	High
High	Master Protein	Q24JP5	Transmembrane protein 132A OS=Homo sapiens OX=9606 GN=TMEM132A PE=1 SV=1	0	12.19	4	3	4	3	1023	110	5.62	116	0	62669.2		132900	389453	Peak Found	Not Found	High	High
High	Master Protein	P28482	Mitogen-activated protein kinase 1 OS=Homo sapiens OX=9606 GN=MAPK1 PE=1 SV=3	0	12.189	13	3	4	3	360	41.4	6.98	120	0	140325	455564	411242	845978	Peak Found	High	Peak Found	High
High	Master Protein	P40673	High mobility group protein B2 OS=Bos taurus OX=9913 GN=HMGB2 PE=1 SV=3	0	12.174	18	3	11	3	209	24	7.81	264	0		775190	2.54047e+06	2.9394e+06	Not Found	High	High	High
High	Master Protein	Q3B7M2	Hydroxyacylglutathione hydrolase, mitochondrial OS=Bos taurus OX=9913 GN=HAGH PE=2 SV=3	0	12.121	14	3	6	3	308	34.1	7.83	106	0	1.52455e+06	750449	125945	548392	High	High	Peak Found	Peak Found
High	Master Protein	Q2HJH2	Ras-related protein Rab-1B OS=Bos taurus OX=9913 GN=RAB1B PE=2 SV=1	0	12.072	33	4	9	4	201	22.2	5.73	310	0		333715	512983	845471	Not Found	High	High	High
High	Master Protein	O75326	Semaphorin-7A OS=Homo sapiens OX=9606 GN=SEMA7A PE=1 SV=1	0	12.041	7	3	3	3	666	74.8	7.64	80	0	120979		384908	323506	Peak Found	Not Found	High	High
High	Master Protein	P13605	Fibromodulin OS=Bos taurus OX=9913 GN=FMOD PE=1 SV=2	0	12.011	14	3	8	3	376	43	5.9	93	0	574232	505217	301799	337268	Peak Found	Peak Found	Peak Found	Peak Found
High	Master Protein	Q3SZF8	Small nuclear ribonucleoprotein Sm D2 OS=Bos taurus OX=9913 GN=SNRPD2 PE=3 SV=1	0	12	40	4	5	4	118	13.5	9.91	97	0	309703	748337	749543	1.05015e+06	Peak Found	Peak Found	High	High
High	Master Protein	Q9Y3I0	RNA-splicing ligase RtcB homolog OS=Homo sapiens OX=9606 GN=RTCB PE=1 SV=1	0	11.986	10	3	3	3	505	55.2	7.23	35	0		236037	372431	892998	Not Found	High	Peak Found	High
High	Master Protein	P20827	Ephrin-A1 OS=Homo sapiens OX=9606 GN=EFNA1 PE=1 SV=2	0	11.928	18	3	7	3	205	23.8	6.83	43	0	555444	1.81757e+06	1.68305e+06	1.7651e+06	Peak Found	High	High	High
High	Master Protein	Q24JY1	60S ribosomal protein L23a OS=Bos taurus OX=9913 GN=RPL23A PE=2 SV=1	0	11.883	25	3	10	3	156	17.7	10.45	397	0	2.14953e+06	2.49913e+06	1.3783e+06	1.66034e+06	Peak Found	High	High	High
High	Master Protein	Q14203	Dynactin subunit 1 OS=Homo sapiens OX=9606 GN=DCTN1 PE=1 SV=3	0	11.785	3	3	4	3	1278	141.6	5.81	96	0	342916	777201	950503	1.00677e+06	Peak Found	Peak Found	Peak Found	High
High	Master Protein	P62753	40S ribosomal protein S6 OS=Homo sapiens OX=9606 GN=RPS6 PE=1 SV=1	0	11.782	13	3	9	3	249	28.7	10.84	310	0	242274	468259	1.50455e+06	2.01722e+06	Peak Found	Peak Found	High	High
High	Master Protein	Q9Y2W1	Thyroid hormone receptor-associated protein 3 OS=Homo sapiens OX=9606 GN=THRAP3 PE=1 SV=2	0	11.779	5	4	4	4	955	108.6	10.15	102	0	178191		524141	474346	Peak Found	Not Found	Peak Found	Peak Found
High	Master Protein	P50453	Serpin B9 OS=Homo sapiens OX=9606 GN=SERPINB9 PE=1 SV=1	0	11.763	9	3	6	3	376	42.4	5.86	125	0		1.20091e+06	938149	1.47653e+06	Not Found	High	High	High
High	Master Protein	Q9Y3A5	Ribosome maturation protein SBDS OS=Homo sapiens OX=9606 GN=SBDS PE=1 SV=4	0	11.751	18	3	4	3	250	28.7	8.75	75	0	111278		284136	277097	Peak Found	Not Found	Peak Found	High
High	Master Protein	P00488	Coagulation factor XIII A chain OS=Homo sapiens OX=9606 GN=F13A1 PE=1 SV=4	0	11.725	5	3	8	3	732	83.2	6.09	81	0	1.97601e+06	1.88852e+06	982617	2.46603e+06	High	High	High	High
High	Master Protein	Q86T13	C-type lectin domain family 14 member A OS=Homo sapiens OX=9606 GN=CLEC14A PE=1 SV=1	0	11.724	9	3	6	3	490	51.6	6.35	99	0	507586	786992	699864	338223	Peak Found	High	High	Peak Found
High	Master Protein	O00469	Procollagen-lysine,2-oxoglutarate 5-dioxygenase 2 OS=Homo sapiens OX=9606 GN=PLOD2 PE=1 SV=2	0	11.643	7	4	9	4	737	84.6	6.71	278	0		1.77071e+06	550864	1.07826e+06	Not Found	Peak Found	Peak Found	Peak Found
High	Master Protein	Q15424	Scaffold attachment factor B1 OS=Homo sapiens OX=9606 GN=SAFB PE=1 SV=4	0	11.565	7	3	4	3	915	102.6	5.47	103	0			113072	188506	Not Found	Not Found	Peak Found	Peak Found
High	Master Protein	P61356	60S ribosomal protein L27 OS=Bos taurus OX=9913 GN=RPL27 PE=2 SV=2	0	11.565	36	4	10	4	136	15.8	10.56	202	0	460983	576752	1.71507e+06	2.25695e+06	Peak Found	Peak Found	High	High
High	Master Protein	Q13200	26S proteasome non-ATPase regulatory subunit 2 OS=Homo sapiens OX=9606 GN=PSMD2 PE=1 SV=3	0	11.547	5	3	4	3	908	100.1	5.2	89	0	106825	228863	147548	517067	Peak Found	Peak Found	Peak Found	High
High	Master Protein	P24627	Lactotransferrin OS=Bos taurus OX=9913 GN=LTF PE=1 SV=2	0	11.47	5	4	22	2	708	78	8.32	369	0	275309		439579	584226	Peak Found	Not Found	High	Peak Found
High	Master Protein	P15121	Aldo-keto reductase family 1 member B1 OS=Homo sapiens OX=9606 GN=AKR1B1 PE=1 SV=3	0	11.469	15	4	11	2	316	35.8	6.98	131	2	1.2046e+06	5.39839e+06	2.80923e+06	4.26837e+06	Peak Found	High	High	High
High	Master Protein	O76061	Stanniocalcin-2 OS=Homo sapiens OX=9606 GN=STC2 PE=1 SV=1	0	11.46	20	4	8	4	302	33.2	7.3	148	0	839116	765107	845475	1.17744e+06	High	High	High	High
High	Master Protein	P16070	CD44 antigen OS=Homo sapiens OX=9606 GN=CD44 PE=1 SV=3	0	11.432	3	2	9	2	742	81.5	5.33	318	0	649019	799183	371129	495001	High	High	Peak Found	Peak Found
High	Master Protein	P09874	Poly [ADP-ribose] polymerase 1 OS=Homo sapiens OX=9606 GN=PARP1 PE=1 SV=4	0	11.416	5	3	6	3	1014	113	8.88	95	0	134371	659895	350573	580647	Peak Found	High	High	High
High	Master Protein	P08138	Tumor necrosis factor receptor superfamily member 16 OS=Homo sapiens OX=9606 GN=NGFR PE=1 SV=1	0	11.408	6	2	3	2	427	45.2	4.7	171	0			779446	260708	Not Found	Not Found	High	High
High	Master Protein	P15090	Fatty acid-binding protein, adipocyte OS=Homo sapiens OX=9606 GN=FABP4 PE=1 SV=3	0	11.405	26	3	5	3	132	14.7	7.14	160	0		722707	1.17433e+06	1.36646e+06	Not Found	Peak Found	High	High
High	Master Protein	P62491	Ras-related protein Rab-11A OS=Homo sapiens OX=9606 GN=RAB11A PE=1 SV=3	0	11.332	16	3	10	3	216	24.4	6.57	152	0	527502	1.15784e+06	1.91373e+06	1.77006e+06	Peak Found	High	High	High
High	Master Protein	P04216	Thy-1 membrane glycoprotein OS=Homo sapiens OX=9606 GN=THY1 PE=1 SV=2	0	11.331	18	2	4	2	161	17.9	8.73	131	0	388044	426080	446481	610030	Peak Found	Peak Found	High	High
High	Master Protein	Q16543	Hsp90 co-chaperone Cdc37 OS=Homo sapiens OX=9606 GN=CDC37 PE=1 SV=1	0	11.303	12	3	6	3	378	44.4	5.25	93	0	182611	915479	750224	1.1683e+06	Peak Found	Peak Found	Peak Found	High
High	Master Protein	P00387	NADH-cytochrome b5 reductase 3 OS=Homo sapiens OX=9606 GN=CYB5R3 PE=1 SV=3	0	11.252	20	4	7	4	301	34.2	7.59	101	0				230137	Not Found	Not Found	High	Peak Found
High	Master Protein	P09455	Retinol-binding protein 1 OS=Homo sapiens OX=9606 GN=RBP1 PE=1 SV=2	0	11.181	24	2	2	2	135	15.8	5.11	76	0					Not Found	Not Found	High	Not Found
High	Master Protein	P04843	Dolichyl-diphosphooligosaccharide--protein glycosyltransferase subunit 1 OS=Homo sapiens OX=9606 GN=RPN1 PE=1 SV=1	0	11.152	9	4	7	4	607	68.5	6.38	114	0					Not Found	Not Found	Not Found	High
High	Master Protein	Q148J6	Actin-related protein 2/3 complex subunit 4 OS=Bos taurus OX=9913 GN=ARPC4 PE=1 SV=3	0	11.112	16	3	12	3	168	19.7	8.43	258	0	1.14321e+06	1.93152e+06	2.61646e+06	4.69429e+06	Peak Found	High	High	High
High	Master Protein	P08493	Matrix Gla protein OS=Homo sapiens OX=9606 GN=MGP PE=1 SV=2	0	10.997	23	2	6	2	103	12.3	9.67	227	0		574442	1.97732e+06	1.38416e+06	Not Found	Peak Found	High	High
High	Master Protein	P68102	Eukaryotic translation initiation factor 2 subunit 1 OS=Bos taurus OX=9913 GN=EIF2S1 PE=2 SV=2	0	10.873	13	2	2	2	315	36.1	5.08	88	0		287986	520694	548397	Not Found	Peak Found	Peak Found	High
High	Master Protein	P13473	Lysosome-associated membrane glycoprotein 2 OS=Homo sapiens OX=9606 GN=LAMP2 PE=1 SV=2	0	10.862	7	3	13	3	410	44.9	5.63	357	0	3.12569e+06	4.16663e+06	7.3575e+06	6.81193e+06	High	High	High	High
High	Master Protein	Q8N436	Inactive carboxypeptidase-like protein X2 OS=Homo sapiens OX=9606 GN=CPXM2 PE=2 SV=3	0	10.853	7	3	3	3	756	85.8	6.87	91	0	301810	188232	287745	350919	High	High	Peak Found	High
High	Master Protein	P23588	Eukaryotic translation initiation factor 4B OS=Homo sapiens OX=9606 GN=EIF4B PE=1 SV=2	0	10.833	2	2	8	2	611	69.1	5.73	131	0	190592	797045	983866	1.09377e+06	High	High	High	High
High	Master Protein	Q99584	Protein S100-A13 OS=Homo sapiens OX=9606 GN=S100A13 PE=1 SV=1	0	10.799	39	4	9	4	98	11.5	6.16	91	0	1.35979e+06	2.37227e+06	2.4703e+06	2.78666e+06	High	High	High	High
High	Master Protein	Q2KJG2	Ubiquitin-fold modifier 1 OS=Bos taurus OX=9913 GN=UFM1 PE=3 SV=1	0	10.735	60	3	4	3	85	9.2	9.31	74	0	244158	613403	1.28389e+06	1.67819e+06	Peak Found	Peak Found	High	High
High	Master Protein	Q24K22	Hepatocyte growth factor-like protein OS=Bos taurus OX=9913 GN=MST1 PE=2 SV=1	0	10.649	5	4	5	4	712	79.9	8.02	37	0	73549.4	85906.5	92245.9		Peak Found	Peak Found	Peak Found	Not Found
High	Master Protein	P16152	Carbonyl reductase [NADPH] 1 OS=Homo sapiens OX=9606 GN=CBR1 PE=1 SV=3	0	10.619	16	2	5	2	277	30.4	8.32	73	0	124342	210277	499263	577324	Peak Found	Peak Found	High	High
High	Master Protein	P23470	Receptor-type tyrosine-protein phosphatase gamma OS=Homo sapiens OX=9606 GN=PTPRG PE=1 SV=4	0	10.617	3	3	5	3	1445	161.9	6.42	122	0		417838	763911	817495	Not Found	Peak Found	High	High
High	Master Protein	A2VDN6	Splicing factor 3A subunit 1 OS=Bos taurus OX=9913 GN=SF3A1 PE=2 SV=1	0	10.609	3	2	2	2	793	88.7	5.22	66	0					Not Found	Not Found	High	High
High	Master Protein	P28782	Protein S100-A8 OS=Bos taurus OX=9913 GN=S100A8 PE=1 SV=2	0	10.569	34	2	6	2	89	10.5	5.26	108	0	483587	653683	314389	864156	High	High	High	High
High	Master Protein	Q3T0Y5	Proteasome subunit alpha type-2 OS=Bos taurus OX=9913 GN=PSMA2 PE=1 SV=3	0	10.555	9	2	4	2	234	25.9	7.43	119	0	119189	169619	636609	834042	Peak Found	High	High	High
High	Master Protein	P61163	Alpha-centractin OS=Homo sapiens OX=9606 GN=ACTR1A PE=1 SV=1	0	10.551	14	4	7	4	376	42.6	6.64	102	0	287518	374620	502733	367702	Peak Found	Peak Found	Peak Found	High
High	Master Protein	O00244	Copper transport protein ATOX1 OS=Homo sapiens OX=9606 GN=ATOX1 PE=1 SV=1	0	10.528	26	2	8	2	68	7.4	7.24	144	0	645615	1.25239e+06	476828	603851	High	High	High	High
High	Master Protein	P05388	60S acidic ribosomal protein P0 OS=Homo sapiens OX=9606 GN=RPLP0 PE=1 SV=1	0	10.493	17	3	7	3	317	34.3	5.97	136	0		161193	270369	433460	Not Found	Peak Found	High	High
High	Master Protein	P36871	Phosphoglucomutase-1 OS=Homo sapiens OX=9606 GN=PGM1 PE=1 SV=3	0	10.461	6	3	6	2	562	61.4	6.76	138	0	184668	414040	491885	741211	Peak Found	Peak Found	High	High
High	Master Protein	P17050	Alpha-N-acetylgalactosaminidase OS=Homo sapiens OX=9606 GN=NAGA PE=1 SV=2	0	10.436	7	2	3	2	411	46.5	5.19	80	0			593697	739607	Not Found	Not Found	Peak Found	High
High	Master Protein	P61812	Transforming growth factor beta-2 proprotein OS=Homo sapiens OX=9606 GN=TGFB2 PE=1 SV=1	0	10.393	7	3	7	2	414	47.7	8.53	71	0	375847		1.03049e+06	896637	Peak Found	Not Found	High	High
High	Master Protein	P28838	Cytosol aminopeptidase OS=Homo sapiens OX=9606 GN=LAP3 PE=1 SV=3	0	10.388	7	3	4	3	519	56.1	7.93	101	0		260978	143024	216941	Not Found	High	Peak Found	Peak Found
High	Master Protein	P14324	Farnesyl pyrophosphate synthase OS=Homo sapiens OX=9606 GN=FDPS PE=1 SV=4	0	10.37	10	3	8	3	419	48.2	6.15	144	0	1.03355e+06	2.11662e+06	1.92429e+06	2.35969e+06	High	High	High	High
High	Master Protein	Q92598	Heat shock protein 105 kDa OS=Homo sapiens OX=9606 GN=HSPH1 PE=1 SV=1	0	10.297	5	3	4	2	858	96.8	5.39	114	0				299547	Not Found	Not Found	Not Found	High
High	Master Protein	P51911	Calponin-1 OS=Homo sapiens OX=9606 GN=CNN1 PE=1 SV=2	0	10.278	18	3	5	3	297	33.2	9.07	110	0	234303	326257	1.69714e+06	1.34845e+06	Peak Found	Peak Found	High	Peak Found
High	Master Protein	Q92520	Protein FAM3C OS=Homo sapiens OX=9606 GN=FAM3C PE=1 SV=1	0	10.277	11	2	2	2	227	24.7	8.29	101	0	179809	430149	459439	181195	Peak Found	Peak Found	High	Peak Found
High	Master Protein	Q92734	Protein TFG OS=Homo sapiens OX=9606 GN=TFG PE=1 SV=2	0	10.239	7	2	7	2	400	43.4	5.1	163	0	424207	651759	1.11955e+06	1.32309e+06	High	Peak Found	High	High
High	Master Protein	O14562	Ubiquitin domain-containing protein UBFD1 OS=Homo sapiens OX=9606 GN=UBFD1 PE=1 SV=2	0	10.212	7	2	3	2	309	33.4	5.77	115	0	146977	265525	244813	405699	Peak Found	Peak Found	High	High
High	Master Protein	P10768	S-formylglutathione hydrolase OS=Homo sapiens OX=9606 GN=ESD PE=1 SV=2	0	10.211	18	3	6	3	282	31.4	7.02	62	0	176039	449221	491385	368112	Peak Found	High	Peak Found	High
High	Master Protein	P49903	Selenide, water dikinase 1 OS=Homo sapiens OX=9606 GN=SEPHS1 PE=1 SV=2	0	10.205	14	3	4	3	392	42.9	5.97	106	0		131103	189016	230774	Not Found	Peak Found	High	High
High	Master Protein	P13674	Prolyl 4-hydroxylase subunit alpha-1 OS=Homo sapiens OX=9606 GN=P4HA1 PE=1 SV=2	0	10.203	8	3	5	3	534	61	6.01	131	0	318902	190131	569895	824483	Peak Found	Peak Found	High	High
High	Master Protein	Q95M17	Acidic mammalian chitinase OS=Bos taurus OX=9913 GN=CHIA PE=1 SV=1	0	10.192	5	2	9	2	472	52.1	5.58	319	0	1.29847e+06	892968		517944	High	High	Not Found	High
High	Master Protein	P11279	Lysosome-associated membrane glycoprotein 1 OS=Homo sapiens OX=9606 GN=LAMP1 PE=1 SV=3	0	10.16	7	4	13	4	417	44.9	8.75	157	0	2.38583e+06	4.35102e+06	7.05483e+06	5.41904e+06	High	High	High	High
High	Master Protein	O14980	Exportin-1 OS=Homo sapiens OX=9606 GN=XPO1 PE=1 SV=1	0	10.061	3	2	3	2	1071	123.3	6.06	54	0	603033	908940		527052	Peak Found	Peak Found	Not Found	High
High	Master Protein	Q3SYW6	Eukaryotic translation initiation factor 3 subunit C OS=Bos taurus OX=9913 GN=EIF3C PE=2 SV=1	0	10.05	4	4	4	4	912	105.3	5.81	96	0				95734.6	Not Found	Not Found	Not Found	High
High	Master Protein	Q9Y678	Coatomer subunit gamma-1 OS=Homo sapiens OX=9606 GN=COPG1 PE=1 SV=1	0	10.046	4	2	4	2	874	97.7	5.47	130	0				780490	Not Found	Not Found	High	High
High	Master Protein	Q3T0A3	Complement factor D OS=Bos taurus OX=9913 GN=CFD PE=2 SV=1	0	10.037	15	3	8	3	259	27.9	7.71	203	0	661866	504995		297633	High	High	Not Found	High
High	Master Protein	Q06323	Proteasome activator complex subunit 1 OS=Homo sapiens OX=9606 GN=PSME1 PE=1 SV=1	0	10.02	13	2	2	2	249	28.7	6.02	63	0	262906	287894	375024	426448	Peak Found	Peak Found	Peak Found	Peak Found
High	Master Protein	P31939	Bifunctional purine biosynthesis protein ATIC OS=Homo sapiens OX=9606 GN=ATIC PE=1 SV=3	0	9.962	5	2	2	2	592	64.6	6.71	96	0	76037.6		96649.5	158047	High	Not Found	Peak Found	High
High	Master Protein	P54136	Arginine--tRNA ligase, cytoplasmic OS=Homo sapiens OX=9606 GN=RARS1 PE=1 SV=2	0	9.92	4	2	5	2	660	75.3	6.68	100	0		252256	247887		Not Found	Peak Found	High	High
High	Master Protein	Q13409	Cytoplasmic dynein 1 intermediate chain 2 OS=Homo sapiens OX=9606 GN=DYNC1I2 PE=1 SV=3	0	9.881	6	2	4	2	638	71.4	5.2	102	0	124282	201324	228063	385080	Peak Found	Peak Found	High	High
High	Master Protein	P00745	Vitamin K-dependent protein C (Fragment) OS=Bos taurus OX=9913 GN=PROC PE=1 SV=1	0	9.854	13	4	14	4	456	51.4	6.14	236	0	532918	282222	261427		High	High	Peak Found	High
High	Master Protein	P54819	Adenylate kinase 2, mitochondrial OS=Homo sapiens OX=9606 GN=AK2 PE=1 SV=2	0	9.831	19	3	7	3	239	26.5	7.81	205	0	181508	950676	937641	1023919	Peak Found	High	High	High
High	Master Protein	P61758	Prefoldin subunit 3 OS=Homo sapiens OX=9606 GN=VBP1 PE=1 SV=4	0	9.826	16	2	2	2	197	22.6	7.11	138	0	76044		93774	120077	Peak Found	Not Found	High	High
High	Master Protein	Q8WVQ1	Soluble calcium-activated nucleotidase 1 OS=Homo sapiens OX=9606 GN=CANT1 PE=1 SV=1	0	9.803	8	3	4	3	401	44.8	6.09	65	0			381584	341139	Not Found	Not Found	High	High
High	Master Protein	Q9GZM7	Tubulointerstitial nephritis antigen-like OS=Homo sapiens OX=9606 GN=TINAGL1 PE=1 SV=1	0	9.748	10	3	7	3	467	52.4	6.99	339	0	1.04213e+06	1.10219e+06	538302	877306	High	High	High	High
High	Master Protein	P48739	Phosphatidylinositol transfer protein beta isoform OS=Homo sapiens OX=9606 GN=PITPNB PE=1 SV=2	0	9.747	14	3	6	3	271	31.5	6.87	160	0	395531	776566	1.26773e+06	1.35157e+06	Peak Found	High	High	High
High	Master Protein	P00432	Catalase OS=Bos taurus OX=9913 GN=CAT PE=1 SV=3	0	9.705	10	2	2	2	527	59.9	7.28	50	0					Not Found	Not Found	High	Not Found
High	Master Protein	A5PJZ2	Protein phosphatase 1L OS=Bos taurus OX=9913 GN=PPM1L PE=2 SV=1	0	9.697	9	2	4	2	360	41	5.87	209	0				169430	Not Found	Not Found	High	High
High	Master Protein	P58215	Lysyl oxidase homolog 3 OS=Homo sapiens OX=9606 GN=LOXL3 PE=1 SV=1	0	9.648	4	2	2	2	753	83.1	6.86	39	0		320773	682144	813100	Not Found	Peak Found	High	High
High	Master Protein	P15289	Arylsulfatase A OS=Homo sapiens OX=9606 GN=ARSA PE=1 SV=3	0	9.597	7	2	3	2	507	53.6	6.07	149	0		599146	308408	211359	Not Found	Peak Found	High	High
High	Master Protein	O76003	Glutaredoxin-3 OS=Homo sapiens OX=9606 GN=GLRX3 PE=1 SV=2	0	9.586	11	3	6	3	335	37.4	5.39	68	0	371476	599228	1372078	1.26663e+06	Peak Found	Peak Found	High	High
High	Master Protein	P02668	Kappa-casein OS=Bos taurus OX=9913 GN=CSN3 PE=1 SV=1	0	9.546	15	2	3	2	190	21.3	6.77	83	0	202570				High	Not Found	Not Found	Not Found
High	Master Protein	Q56JX5	40S ribosomal protein S25 OS=Bos taurus OX=9913 GN=RPS25 PE=2 SV=1	0	9.539	22	3	10	3	125	13.7	10.11	242	0	674689	1.43522e+06	2.1483e+06	2.73086e+06	Peak Found	Peak Found	High	Peak Found
High	Master Protein	Q9Y2B0	Protein canopy homolog 2 OS=Homo sapiens OX=9606 GN=CNPY2 PE=1 SV=1	0	9.524	17	2	2	2	182	20.6	4.92	81	0	373337	346665		256361	Peak Found	Peak Found	Not Found	High
High	Master Protein	P30048	Thioredoxin-dependent peroxide reductase, mitochondrial OS=Homo sapiens OX=9606 GN=PRDX3 PE=1 SV=3	0	9.49	23	4	7	4	256	27.7	7.78	82	0	530167	271569	772218	1.07096e+06	Peak Found	Peak Found	High	High
High	Master Protein	P60902	Protein S100-A10 OS=Bos taurus OX=9913 GN=S100A10 PE=1 SV=2	0	9.484	35	2	5	2	97	11.2	7.37	107	0		667081	989095	1.05757e+06	Not Found	High	High	Peak Found
High	Master Protein	P62318	Small nuclear ribonucleoprotein Sm D3 OS=Homo sapiens OX=9606 GN=SNRPD3 PE=1 SV=1	0	9.412	15	2	11	2	126	13.9	10.32	286	0	192961	540935	1.45212e+06	1358961	High	High	High	High
High	Master Protein	P35268	60S ribosomal protein L22 OS=Homo sapiens OX=9606 GN=RPL22 PE=1 SV=2	0	9.38	19	2	6	2	128	14.8	9.19	178	0	498945	358933	1.13001e+06	1394921	Peak Found	High	High	Peak Found
High	Master Protein	Q2KIU3	Protein HP-25 homolog 2 OS=Bos taurus OX=9913 PE=2 SV=1	0	9.364	13	2	6	2	215	22.9	5.33	157	0	1.36953e+06	1.12319e+06	519595	516809	High	High	Peak Found	Peak Found
High	Master Protein	Q8IWU5	Extracellular sulfatase Sulf-2 OS=Homo sapiens OX=9606 GN=SULF2 PE=1 SV=1	0	9.36	4	3	6	3	870	100.4	9.17	118	0	869359	1.22895e+06	2.49899e+06	2.07546e+06	High	High	High	High
High	Master Protein	Q14152	Eukaryotic translation initiation factor 3 subunit A OS=Homo sapiens OX=9606 GN=EIF3A PE=1 SV=1	0	9.335	2	2	4	2	1382	166.5	6.79	166	0					Not Found	Not Found	High	High
High	Master Protein	O15511	Actin-related protein 2/3 complex subunit 5 OS=Homo sapiens OX=9606 GN=ARPC5 PE=1 SV=3	0	9.33	21	2	9	2	151	16.3	5.67	226	0	1.19002e+06	2.05485e+06	1.9937e+06	2.20728e+06	High	High	High	High
High	Master Protein	Q3SZC0	Enhancer of rudimentary homolog OS=Bos taurus OX=9913 GN=ERH PE=3 SV=1	0	9.329	22	2	2	2	104	12.3	5.92	105	0	154958	455454	1.24219e+06	974612	Peak Found	Peak Found	Peak Found	High
High	Master Protein	Q96TA1	Protein Niban 2 OS=Homo sapiens OX=9606 GN=NIBAN2 PE=1 SV=3	0	9.328	5	3	4	3	746	84.1	6.19	141	0	302809	256659	560656	473563	Peak Found	Peak Found	High	High
High	Master Protein	Q9GZP0	Platelet-derived growth factor D OS=Homo sapiens OX=9606 GN=PDGFD PE=1 SV=1	0	9.302	5	2	7	2	370	42.8	7.97	261	0	167861		480448	490083	High	High	High	High
High	Master Protein	Q13442	28 kDa heat- and acid-stable phosphoprotein OS=Homo sapiens OX=9606 GN=PDAP1 PE=1 SV=1	0	9.299	13	2	4	2	181	20.6	8.87	181	0		536278	1.03996e+06	989908	Not Found	Peak Found	High	High
High	Master Protein	P48740	Mannan-binding lectin serine protease 1 OS=Homo sapiens OX=9606 GN=MASP1 PE=1 SV=3	0	9.25	4	2	2	2	699	79.2	5.49	55	0		145175	636606	568078	Not Found	Peak Found	High	Peak Found
High	Master Protein	Q9NZN4	EH domain-containing protein 2 OS=Homo sapiens OX=9606 GN=EHD2 PE=1 SV=2	0	9.227	7	2	5	2	543	61.1	6.46	112	0	481050	1.14779e+06	380292	194230	Peak Found	Peak Found	High	High
High	Master Protein	Q0VCY1	Vesicle-associated membrane protein-associated protein A OS=Bos taurus OX=9913 GN=VAPA PE=2 SV=1	0	9.14	11	2	3	2	249	27.8	8.6	57	0	169098	861390	964187	1.18274e+06	Peak Found	Peak Found	Peak Found	High
High	Master Protein	P61085	Ubiquitin-conjugating enzyme E2 K OS=Bos taurus OX=9913 GN=UBE2K PE=1 SV=3	0	9.095	14	2	2	2	200	22.4	5.44	82	0	357061	397616	431833	576460	Peak Found	Peak Found	High	High
High	Master Protein	P04080	Cystatin-B OS=Homo sapiens OX=9606 GN=CSTB PE=1 SV=2	0	9.067	34	2	15	2	98	11.1	7.56	398	0	1.63429e+06	1.97507e+06	2.98043e+06	2.87923e+06	High	High	High	High
High	Master Protein	P48637	Glutathione synthetase OS=Homo sapiens OX=9606 GN=GSS PE=1 SV=1	0	9.039	8	3	3	3	474	52.4	5.92	50	0	230726	110500	1.10042e+06	453180	Peak Found	Peak Found	High	High
High	Master Protein	P19367	Hexokinase-1 OS=Homo sapiens OX=9606 GN=HK1 PE=1 SV=3	0	8.95	4	3	3	3	917	102.4	6.8	85	0					Not Found	Not Found	High	Not Found
High	Master Protein	Q9P258	Protein RCC2 OS=Homo sapiens OX=9606 GN=RCC2 PE=1 SV=2	0	8.914	3	2	5	2	522	56	8.78	57	0	182467	287180	456326	460996	Peak Found	Peak Found	High	High
High	Master Protein	P26368	Splicing factor U2AF 65 kDa subunit OS=Homo sapiens OX=9606 GN=U2AF2 PE=1 SV=4	0	8.861	14	3	6	3	475	53.5	9.09	119	0			296199	464811	Not Found	Not Found	High	High
High	Master Protein	Q86Y38	Xylosyltransferase 1 OS=Homo sapiens OX=9606 GN=XYLT1 PE=1 SV=1	0	8.845	4	2	3	2	959	107.5	9.22	115	0		258670	388471	876746	Not Found	Peak Found	High	High
High	Master Protein	Q27967	Secreted phosphoprotein 24 OS=Bos taurus OX=9913 GN=SPP2 PE=1 SV=2	0	8.786	12	2	3	2	203	23.1	8.09	125	0	576632	751505	397206	344272	High	Peak Found	High	Peak Found
High	Master Protein	O00462	Beta-mannosidase OS=Homo sapiens OX=9606 GN=MANBA PE=1 SV=3	0	8.762	4	3	4	3	879	100.8	5.52	70	0	266664		399790	415807	Peak Found	Not Found	High	High
High	Master Protein	P04632	Calpain small subunit 1 OS=Homo sapiens OX=9606 GN=CAPNS1 PE=1 SV=1	0	8.743	10	3	4	3	268	28.3	5.2	128	0	734326	949926	1.53259e+06	1.66027e+06	Peak Found	Peak Found	High	Peak Found
High	Master Protein	P10155	60 kDa SS-A/Ro ribonucleoprotein OS=Homo sapiens OX=9606 GN=RO60 PE=1 SV=2	0	8.71	4	2	2	2	538	60.6	8.03	84	0		708374	100555	210565	Not Found	Peak Found	High	Peak Found
High	Master Protein	Q3ZCF3	S-phase kinase-associated protein 1 OS=Bos taurus OX=9913 GN=SKP1 PE=2 SV=1	0	8.689	16	2	5	2	163	18.6	4.54	138	0	587412	645059	1.01715e+06	1.44247e+06	Peak Found	High	High	High
High	Master Protein	Q99426	Tubulin-folding cofactor B OS=Homo sapiens OX=9606 GN=TBCB PE=1 SV=2	0	8.656	13	3	6	3	244	27.3	5.15	133	0	186762	495657	1.03878e+06	1.0114e+06	Peak Found	Peak Found	High	High
High	Master Protein	Q92882	Osteoclast-stimulating factor 1 OS=Homo sapiens OX=9606 GN=OSTF1 PE=1 SV=2	0	8.651	17	2	2	2	214	23.8	5.68	95	0					Not Found	Not Found	Not Found	High
High	Master Protein	Q15366	Poly(rC)-binding protein 2 OS=Homo sapiens OX=9606 GN=PCBP2 PE=1 SV=1	0	8.637	10	3	6	2	365	38.6	6.79	139	0		291714	748286	422029	Not Found	Peak Found	High	High
High	Master Protein	P12236	ADP/ATP translocase 3 OS=Homo sapiens OX=9606 GN=SLC25A6 PE=1 SV=4	0	8.628	12	3	5	3	298	32.8	9.74	93	0			107731	203175	Not Found	Not Found	Peak Found	High
High	Master Protein	P48061	Stromal cell-derived factor 1 OS=Homo sapiens OX=9606 GN=CXCL12 PE=1 SV=1	0	8.599	24	2	6	2	93	10.7	9.88	105	0		664327	1.77274e+06	1.64238e+06	Not Found	Peak Found	High	High
High	Master Protein	O15347	High mobility group protein B3 OS=Homo sapiens OX=9606 GN=HMGB3 PE=1 SV=4	0	8.572	14	2	3	2	200	23	8.37	86	0		457128	707003	846648	Not Found	Peak Found	High	High
High	Master Protein	P61285	Dynein light chain 1, cytoplasmic OS=Bos taurus OX=9913 GN=DYNLL1 PE=1 SV=1	0	8.523	39	3	4	3	89	10.4	7.4	57	0	135066	243882	771626	861155	Peak Found	Peak Found	High	Peak Found
High	Master Protein	P56199	Integrin alpha-1 OS=Homo sapiens OX=9606 GN=ITGA1 PE=1 SV=2	0	8.506	2	2	4	2	1179	130.8	6.29	145	0			643204	788950	Not Found	Not Found	High	High
High	Master Protein	Q9BZZ5	Apoptosis inhibitor 5 OS=Homo sapiens OX=9606 GN=API5 PE=1 SV=3	0	8.451	6	3	4	3	524	59	7.34	78	0	389780	497166	288881	636890	Peak Found	Peak Found	Peak Found	High
High	Master Protein	Q5EAD6	60S ribosomal protein L15 OS=Bos taurus OX=9913 GN=RPL15 PE=2 SV=3	0	8.435	16	3	8	3	204	24.1	11.62	96	0	316932	474947	954358	1.51132e+06	High	Peak Found	High	High
High	Master Protein	P13591	Neural cell adhesion molecule 1 OS=Homo sapiens OX=9606 GN=NCAM1 PE=1 SV=3	0	8.367	3	2	3	2	858	94.5	4.87	62	0			102751	108422	Not Found	Not Found	High	Peak Found
High	Master Protein	Q3T003	60S ribosomal protein L18a OS=Bos taurus OX=9913 GN=RPL18A PE=2 SV=1	0	8.332	19	3	5	3	176	20.7	10.71	138	0		388833		179826	Not Found	Peak Found	Not Found	Peak Found
High	Master Protein	P12955	Xaa-Pro dipeptidase OS=Homo sapiens OX=9606 GN=PEPD PE=1 SV=3	0	8.321	5	3	5	3	493	54.5	6	97	0	255656	181081	540605	755415	Peak Found	High	High	Peak Found
High	Master Protein	Q9NR45	Sialic acid synthase OS=Homo sapiens OX=9606 GN=NANS PE=1 SV=2	0.001	8.302	9	2	5	2	359	40.3	6.74	117	0			486657	616397	Not Found	Not Found	High	High
High	Master Protein	Q9H910	Jupiter microtubule associated homolog 2 OS=Homo sapiens OX=9606 GN=JPT2 PE=1 SV=1	0.001	8.301	15	2	3	2	190	20.1	9.26	89	0			574583	656089	Not Found	Not Found	High	Peak Found
High	Master Protein	O18879	Glutathione S-transferase A2 OS=Bos taurus OX=9913 GN=GSTA2 PE=2 SV=4	0.001	8.261	23	4	8	3	223	25.7	8.57	41	1	225704	562557	53286.8		Peak Found	Peak Found	Peak Found	Not Found
High	Master Protein	P15151	Poliovirus receptor OS=Homo sapiens OX=9606 GN=PVR PE=1 SV=2	0.001	8.259	6	2	8	2	417	45.3	6.52	183	0	841921	880171	1.23912e+06	896091	High	High	High	High
High	Master Protein	Q9BR76	Coronin-1B OS=Homo sapiens OX=9606 GN=CORO1B PE=1 SV=1	0.001	8.251	8	2	7	2	489	54.2	5.88	277	0	403879	795019	692772	833553	Peak Found	High	High	High
High	Master Protein	Q9H4A4	Aminopeptidase B OS=Homo sapiens OX=9606 GN=RNPEP PE=1 SV=2	0.001	8.247	5	2	4	2	650	72.5	5.74	96	0				380442	Not Found	Not Found	High	High
High	Master Protein	O43776	Asparagine--tRNA ligase, cytoplasmic OS=Homo sapiens OX=9606 GN=NARS1 PE=1 SV=1	0.001	8.234	6	2	4	2	548	62.9	6.25	144	0		172520		322167	Not Found	Peak Found	Not Found	High
High	Master Protein	O95372	Acyl-protein thioesterase 2 OS=Homo sapiens OX=9606 GN=LYPLA2 PE=1 SV=1	0.001	8.232	19	2	2	2	231	24.7	7.23	73	0				107064	Not Found	Not Found	Not Found	High
High	Master Protein	P17931	Galectin-3 OS=Homo sapiens OX=9606 GN=LGALS3 PE=1 SV=5	0.001	8.076	20	4	5	4	250	26.1	8.56	29	0				179710	High	Not Found	Not Found	Peak Found
High	Master Protein	P29373	Cellular retinoic acid-binding protein 2 OS=Homo sapiens OX=9606 GN=CRABP2 PE=1 SV=2	0.001	8.017	18	2	3	2	138	15.7	5.4	55	0	468841	1.06141e+06	1.63109e+06	1.88074e+06	Peak Found	Peak Found	Peak Found	Peak Found
High	Master Protein	Q3ZBH8	40S ribosomal protein S20 OS=Bos taurus OX=9913 GN=RPS20 PE=3 SV=1	0.001	7.998	19	2	9	2	119	13.4	9.94	111	0	105262	123037	1.00129e+06	1.27393e+06	Peak Found	Peak Found	High	High
High	Master Protein	P01009	Alpha-1-antitrypsin OS=Homo sapiens OX=9606 GN=SERPINA1 PE=1 SV=3	0.001	7.949	6	2	5	2	418	46.7	5.59	121	0					High	Not Found	Not Found	High
High	Master Protein	P49588	Alanine--tRNA ligase, cytoplasmic OS=Homo sapiens OX=9606 GN=AARS1 PE=1 SV=2	0.001	7.936	4	2	5	2	968	106.7	5.53	67	0		18844.9	150054	89935.5	Not Found	Peak Found	High	High
High	Master Protein	Q15637	Splicing factor 1 OS=Homo sapiens OX=9606 GN=SF1 PE=1 SV=4	0.001	7.898	5	2	2	2	639	68.3	8.98	86	0		155875			Not Found	Peak Found	Not Found	High
High	Master Protein	Q00169	Phosphatidylinositol transfer protein alpha isoform OS=Homo sapiens OX=9606 GN=PITPNA PE=1 SV=2	0.001	7.898	13	2	4	2	270	31.8	6.55	22	0		70090.5	258604	426163	Not Found	High	High	High
High	Master Protein	P00390	Glutathione reductase, mitochondrial OS=Homo sapiens OX=9606 GN=GSR PE=1 SV=2	0.001	7.882	7	3	4	3	522	56.2	8.5	88	0	241008	452881	569058	657290	Peak Found	Peak Found	Peak Found	High
High	Master Protein	P33433	Histidine-rich glycoprotein (Fragments) OS=Bos taurus OX=9913 GN=HRG PE=1 SV=1	0.001	7.869	6	2	4	2	396	44.4	7.46	110	0	140495	236691			High	Peak Found	Not Found	Not Found
High	Master Protein	P61955	Small ubiquitin-related modifier 2 OS=Bos taurus OX=9913 GN=SUMO2 PE=3 SV=1	0.001	7.868	23	2	12	2	95	10.9	5.5	353	0	2.02558e+06	3.6447e+06	5.81766e+06	5.44717e+06	High	High	High	High
High	Master Protein	P07954	Fumarate hydratase, mitochondrial OS=Homo sapiens OX=9606 GN=FH PE=1 SV=3	0.001	7.802	6	2	3	2	510	54.6	8.76	92	0	297409		170178	260092	Peak Found	Not Found	Peak Found	Peak Found
High	Master Protein	Q3ZBF7	Prostaglandin E synthase 3 OS=Bos taurus OX=9913 GN=PTGES3 PE=1 SV=1	0.001	7.792	19	2	2	2	160	18.7	4.54	46	0		470847	503319	607009	High	High	Peak Found	Peak Found
High	Master Protein	A5PK63	40S ribosomal protein S17 OS=Bos taurus OX=9913 GN=RPS17 PE=2 SV=1	0.001	7.715	19	2	2	2	135	15.6	9.73	50	0					Not Found	High	Not Found	High
High	Master Protein	P13500	C-C motif chemokine 2 OS=Homo sapiens OX=9606 GN=CCL2 PE=1 SV=1	0.001	7.708	18	2	4	2	99	11	9.25	42	0	251779		845302	1.34601e+06	Peak Found	Not Found	High	High
High	Master Protein	Q76I81	40S ribosomal protein S12 OS=Bos taurus OX=9913 GN=RPS12 PE=2 SV=1	0.001	7.695	20	3	11	3	132	14.5	7.21	211	0	496774	751272	1217762	1.64303e+06	High	High	High	High
High	Master Protein	P31146	Coronin-1A OS=Homo sapiens OX=9606 GN=CORO1A PE=1 SV=4	0.001	7.658	6	2	5	2	461	51	6.68	112	0	274799	450344	355264	167770	High	High	Peak Found	Peak Found
High	Master Protein	Q15046	Lysine--tRNA ligase OS=Homo sapiens OX=9606 GN=KARS1 PE=1 SV=3	0.001	7.631	4	2	2	2	597	68	6.35	78	0	184669	223504	91227.7	397830	Peak Found	Peak Found	High	High
High	Master Protein	Q0ZGT2	Nexilin OS=Homo sapiens OX=9606 GN=NEXN PE=1 SV=1	0.001	7.626	3	2	2	2	675	80.6	5.33	49	0	156986	270891	561025	439139	Peak Found	Peak Found	High	Peak Found
High	Master Protein	O60841	Eukaryotic translation initiation factor 5B OS=Homo sapiens OX=9606 GN=EIF5B PE=1 SV=4	0.001	7.589	3	2	2	2	1220	138.7	5.49	76	0					Not Found	Not Found	Not Found	High
High	Master Protein	O41515	Microtubule-associated proteins 1A/1B light chain 3B OS=Bos taurus OX=9913 GN=MAP1LC3B PE=1 SV=4	0.001	7.582	22	3	10	3	125	14.7	8.66	131	0	619470	1.49208e+06	1.73081e+06	1.86933e+06	Peak Found	High	High	High
High	Master Protein	P13798	Acylamino-acid-releasing enzyme OS=Homo sapiens OX=9606 GN=APEH PE=1 SV=4	0.001	7.567	3	2	2	2	732	81.2	5.48	44	0			186940	403916	Not Found	Not Found	Peak Found	High
High	Master Protein	Q13283	Ras GTPase-activating protein-binding protein 1 OS=Homo sapiens OX=9606 GN=G3BP1 PE=1 SV=1	0.001	7.549	10	3	3	3	466	52.1	5.52	47	0		96141.1	79311.8		Not Found	Peak Found	High	Not Found
High	Master Protein	P28827	Receptor-type tyrosine-protein phosphatase mu OS=Homo sapiens OX=9606 GN=PTPRM PE=1 SV=2	0.001	7.548	3	2	2	2	1452	163.6	6.65	52	0					Not Found	High	Not Found	Not Found
High	Master Protein	Q5E992	Peptidyl-prolyl cis-trans isomerase-like 1 OS=Bos taurus OX=9913 GN=PPIL1 PE=2 SV=1	0.001	7.54	17	2	6	2	166	18.2	7.99	31	0		113354	741080	863454	Not Found	High	High	High
High	Master Protein	P63279	SUMO-conjugating enzyme UBC9 OS=Homo sapiens OX=9606 GN=UBE2I PE=1 SV=1	0.001	7.534	19	2	8	2	158	18	8.66	248	0	274828	468932	883354	1.13146e+06	Peak Found	High	High	High
High	Master Protein	P68401	Platelet-activating factor acetylhydrolase IB subunit alpha2 OS=Bos taurus OX=9913 GN=PAFAH1B2P68402 PE=1 SV=1	0.001	7.484	21	2	10	2	229	25.6	5.92	286	0	235819	444789	311672	446245	High	High	High	High
High	Master Protein	Q56JX3	60S ribosomal protein L31 OS=Bos taurus OX=9913 GN=RPL31 PE=2 SV=1	0.001	7.435	18	2	5	2	125	14.5	10.54	89	0	176562	498190	808968	706510	Peak Found	Peak Found	Peak Found	Peak Found
High	Master Protein	O00622	CCN family member 1 OS=Homo sapiens OX=9606 GN=CCN1 PE=1 SV=1	0.001	7.396	8	2	2	2	381	42	8.21	66	0					Not Found	Not Found	High	Not Found
High	Master Protein	O94813	Slit homolog 2 protein OS=Homo sapiens OX=9606 GN=SLIT2 PE=1 SV=1	0.001	7.371	3	2	2	2	1529	169.8	7.06	0	0					Not Found	Not Found	High	Not Found
High	Master Protein	P02746	Complement C1q subcomponent subunit B OS=Homo sapiens OX=9606 GN=C1QB PE=1 SV=3	0.001	7.337	14	2	2	2	253	26.7	8.63	81	0				1.18074e+06	Not Found	Not Found	Not Found	Peak Found
High	Master Protein	Q3SZR8	Serine/arginine-rich splicing factor 3 OS=Bos taurus OX=9913 GN=SRSF3 PE=2 SV=1	0.001	7.279	18	2	7	2	164	19.3	11.65	148	0	281601		609768	485424	Peak Found	Not Found	High	High
High	Master Protein	P47897	Glutamine--tRNA ligase OS=Homo sapiens OX=9606 GN=QARS1 PE=1 SV=1	0.001	7.273	4	2	3	2	775	87.7	7.15	84	0			153019	188461	Not Found	Not Found	High	High
High	Master Protein	Q3SZ90	60S ribosomal protein L13a OS=Bos taurus OX=9913 GN=RPL13A PE=2 SV=3	0.001	7.242	12	3	6	3	203	23.5	11.11	95	0	219178	582525	954204	1.39608e+06	Peak Found	Peak Found	High	High
High	Master Protein	Q9H7Y0	Divergent protein kinase domain 2B OS=Homo sapiens OX=9606 GN=DIPK2B PE=2 SV=3	0.001	7.241	10	2	2	2	433	48.5	7.83	41	0	461325	298745	486410	389815	Peak Found	High	High	Peak Found
High	Master Protein	Q29RK1	Citrate synthase, mitochondrial OS=Bos taurus OX=9913 GN=CS PE=1 SV=1	0.001	7.236	4	2	4	2	466	51.7	8.12	47	0			280090	572704	Not Found	Not Found	High	High
High	Master Protein	Q93063	Exostosin-2 OS=Homo sapiens OX=9606 GN=EXT2 PE=1 SV=1	0.001	7.201	4	2	2	2	718	82.2	6.55	36	0	354301	152377	490096	236758	High	Peak Found	Peak Found	Peak Found
High	Master Protein	O60832	H/ACA ribonucleoprotein complex subunit DKC1 OS=Homo sapiens OX=9606 GN=DKC1 PE=1 SV=3	0.001	7.142	6	2	3	2	514	57.6	9.42	28	0				177764	Not Found	Not Found	High	High
High	Master Protein	Q8IUK5	Plexin domain-containing protein 1 OS=Homo sapiens OX=9606 GN=PLXDC1 PE=1 SV=2	0.001	7.124	5	2	4	2	500	55.7	5.85	64	0			411843	132248	Not Found	Not Found	Peak Found	High
High	Master Protein	P08195	4F2 cell-surface antigen heavy chain OS=Homo sapiens OX=9606 GN=SLC3A2 PE=1 SV=3	0.001	7.122	7	3	7	3	630	68	5.01	54	0			72996.4	480591	Not Found	Not Found	Peak Found	Peak Found
High	Master Protein	Q3T087	60S ribosomal protein L11 OS=Bos taurus OX=9913 GN=RPL11 PE=2 SV=3	0.001	7.09	13	2	7	2	178	20.2	9.6	170	0			480659	604176	Not Found	Not Found	Peak Found	Peak Found
High	Master Protein	Q96JF0	Beta-galactoside alpha-2,6-sialyltransferase 2 OS=Homo sapiens OX=9606 GN=ST6GAL2 PE=1 SV=2	0.001	7.079	5	2	2	2	529	60.1	9.74	32	0			911483	359479	Not Found	Not Found	High	Peak Found
High	Master Protein	Q86Y82	Syntaxin-12 OS=Homo sapiens OX=9606 GN=STX12 PE=1 SV=1	0.001	7.063	12	2	2	2	276	31.6	5.59	29	0	200748	410765	634687	697243	Peak Found	Peak Found	Peak Found	High
High	Master Protein	Q5KU26	Collectin-12 OS=Homo sapiens OX=9606 GN=COLEC12 PE=1 SV=3	0.001	7.053	3	2	3	2	742	81.5	5.69	41	0	163879	337696	734340	635915	Peak Found	Peak Found	High	High
High	Master Protein	Q9HB71	Calcyclin-binding protein OS=Homo sapiens OX=9606 GN=CACYBP PE=1 SV=2	0.001	7.037	14	2	2	2	228	26.2	8.25	31	0		261090	263208	320765	Not Found	Peak Found	Peak Found	High
High	Master Protein	P39656	Dolichyl-diphosphooligosaccharide--protein glycosyltransferase 48 kDa subunit OS=Homo sapiens OX=9606 GN=DDOST PE=1 SV=4	0.001	7.022	7	3	5	3	456	50.8	6.55	79	0	159318	251364		275688	Peak Found	Peak Found	Not Found	High
High	Master Protein	Q15075	Early endosome antigen 1 OS=Homo sapiens OX=9606 GN=EEA1 PE=1 SV=2	0.001	7.013	2	2	3	2	1411	162.4	5.68	80	0				154861	Not Found	Not Found	Not Found	High
High	Master Protein	Q04637	Eukaryotic translation initiation factor 4 gamma 1 OS=Homo sapiens OX=9606 GN=EIF4G1 PE=1 SV=4	0.001	7.001	2	2	5	2	1599	175.4	5.33	126	0					Not Found	High	High	High
High	Master Protein	Q15056	Eukaryotic translation initiation factor 4H OS=Homo sapiens OX=9606 GN=EIF4H PE=1 SV=5	0.001	6.983	11	2	3	2	248	27.4	7.23	41	0	825606	419628	1.02259e+06	898313	Peak Found	Peak Found	Peak Found	High
High	Master Protein	P49721	Proteasome subunit beta type-2 OS=Homo sapiens OX=9606 GN=PSMB2 PE=1 SV=1	0.001	6.965	8	2	5	2	201	22.8	7.02	133	0		175640	1.00536e+06	922491	Not Found	Peak Found	High	High
High	Master Protein	P19623	Spermidine synthase OS=Homo sapiens OX=9606 GN=SRM PE=1 SV=1	0.001	6.962	10	3	6	3	302	33.8	5.49	81	0			455249	197763	Not Found	Not Found	High	High
High	Master Protein	Q9NWV4	CXXC motif containing zinc binding protein OS=Homo sapiens OX=9606 GN=CZIB PE=1 SV=1	0.001	6.91	30	3	3	3	160	18	5.01	21	0			179275	645514	Not Found	Not Found	High	High
High	Master Protein	P30626	Sorcin OS=Homo sapiens OX=9606 GN=SRI PE=1 SV=1	0.001	6.909	15	3	4	3	198	21.7	5.59	33	0	95084.2	208622	582833	836851	Peak Found	Peak Found	High	High
High	Master Protein	P33672	Proteasome subunit beta type-3 OS=Bos taurus OX=9913 GN=PSMB3 PE=1 SV=3	0.001	6.859	15	2	4	2	205	23	6.55	65	0					Not Found	Not Found	High	High
High	Master Protein	Q9BRF8	Serine/threonine-protein phosphatase CPPED1 OS=Homo sapiens OX=9606 GN=CPPED1 PE=1 SV=3	0.001	6.848	6	2	3	2	314	35.5	6.2	117	0	401777	169404	332325	258156	Peak Found	Peak Found	High	High
High	Master Protein	Q99523	Sortilin OS=Homo sapiens OX=9606 GN=SORT1 PE=1 SV=3	0.001	6.84	3	2	2	2	831	92	5.74	45	0			252740	244020	Not Found	High	High	Peak Found
High	Master Protein	O75643	U5 small nuclear ribonucleoprotein 200 kDa helicase OS=Homo sapiens OX=9606 GN=SNRNP200 PE=1 SV=2	0.001	6.8	1	2	4	2	2136	244.4	6.06	140	0			138191	200174	Not Found	Not Found	High	High
High	Master Protein	Q07507	Dermatopontin OS=Homo sapiens OX=9606 GN=DPT PE=1 SV=2	0.001	6.765	9	2	8	2	201	24	4.82	216	0	1.23033e+06	1.34666e+06	1.69651e+06	1359384	High	High	High	High
High	Master Protein	Q2KIV9	Complement C1q subcomponent subunit B OS=Bos taurus OX=9913 GN=C1QB PE=1 SV=1	0.001	6.72	10	2	2	2	247	26.4	9.48	64	0	943591	1.45702e+06		1.1336e+06	Peak Found	Peak Found	Not Found	Peak Found
High	Master Protein	Q0VD53	Vacuolar protein sorting-associated protein 26A OS=Bos taurus OX=9913 GN=VPS26A PE=2 SV=1	0.001	6.711	11	3	3	3	327	38.1	6.57	66	0			204923	223827	Not Found	Not Found	High	Peak Found
High	Master Protein	P18085	ADP-ribosylation factor 4 OS=Homo sapiens OX=9606 GN=ARF4 PE=1 SV=3	0.001	6.666	14	2	3	2	180	20.5	7.14	29	0	260431	236592		939088	Peak Found	Peak Found	Not Found	High
High	Master Protein	P48735	Isocitrate dehydrogenase [NADP], mitochondrial OS=Homo sapiens OX=9606 GN=IDH2 PE=1 SV=2	0.001	6.613	4	2	3	2	452	50.9	8.69	97	0		204490	562962	534981	Not Found	Peak Found	High	High
High	Master Protein	O62644	Leukocyte cell-derived chemotaxin-2 OS=Bos taurus OX=9913 GN=LECT2 PE=1 SV=1	0.001	6.593	19	2	5	2	151	16.3	9.09	116	0	3019778	3.57928e+06	2.07363e+06	3.03234e+06	Peak Found	Peak Found	Peak Found	High
High	Master Protein	P17844	Probable ATP-dependent RNA helicase DDX5 OS=Homo sapiens OX=9606 GN=DDX5 PE=1 SV=1	0.001	6.553	5	3	3	2	614	69.1	8.92	38	0		208675	310244	332551	Not Found	Peak Found	Peak Found	Peak Found
High	Master Protein	Q9UNZ2	NSFL1 cofactor p47 OS=Homo sapiens OX=9606 GN=NSFL1C PE=1 SV=2	0.001	6.547	8	2	3	2	370	40.5	5.1	65	0			195882	230249	Not Found	Not Found	High	High
High	Master Protein	O75533	Splicing factor 3B subunit 1 OS=Homo sapiens OX=9606 GN=SF3B1 PE=1 SV=3	0.001	6.483	2	2	5	2	1304	145.7	7.09	115	0					Not Found	High	High	High
High	Master Protein	Q13263	Transcription intermediary factor 1-beta OS=Homo sapiens OX=9606 GN=TRIM28 PE=1 SV=5	0.001	6.482	3	2	4	2	835	88.5	5.77	66	0		413282	490700	567716	Not Found	Peak Found	High	High
High	Master Protein	P61257	60S ribosomal protein L26 OS=Bos taurus OX=9913 GN=RPL26 PE=2 SV=1	0.001	6.477	16	3	4	3	145	17.2	10.55	38	0		78669.6	267674	807095	Not Found	Peak Found	Peak Found	High
High	Master Protein	Q0VCU8	Eukaryotic translation initiation factor 3 subunit J OS=Bos taurus OX=9913 GN=EIF3J PE=2 SV=1	0.001	6.183	9	2	4	2	256	28.9	4.83	60	0	163600		394462	254607	Peak Found	Not Found	High	High
High	Master Protein	P21980	Protein-glutamine gamma-glutamyltransferase 2 OS=Homo sapiens OX=9606 GN=TGM2 PE=1 SV=2	0.001	6.16	4	3	4	3	687	77.3	5.22	27	0					Not Found	Not Found	High	Not Found
High	Master Protein	Q9UKU9	Angiopoietin-related protein 2 OS=Homo sapiens OX=9606 GN=ANGPTL2 PE=1 SV=1	0.001	6.086	7	2	5	2	493	57.1	7.53	25	0	238996	281641	342651	284478	High	High	High	Peak Found
High	Master Protein	P28074	Proteasome subunit beta type-5 OS=Homo sapiens OX=9606 GN=PSMB5 PE=1 SV=3	0.001	5.995	8	2	8	2	263	28.5	6.92	272	0	409514	694463	865391	1.07616e+06	High	High	High	High
High	Master Protein	Q5E9F9	26S proteasome regulatory subunit 7 OS=Bos taurus OX=9913 GN=PSMC2 PE=2 SV=3	0.001	5.958	5	2	2	2	433	48.6	5.95	46	0		214038	394070	436049	Not Found	Peak Found	Peak Found	Peak Found
High	Master Protein	Q3T0V4	40S ribosomal protein S11 OS=Bos taurus OX=9913 GN=RPS11 PE=2 SV=3	0.001	5.939	13	2	2	2	158	18.4	10.3	44	0	303429	283957	217649	1.01282e+06	Peak Found	Peak Found	Peak Found	Peak Found
High	Master Protein	O43493	Trans-Golgi network integral membrane protein 2 OS=Homo sapiens OX=9606 GN=TGOLN2 PE=1 SV=4	0.001	5.896	7	2	2	2	437	45.9	5.63	49	0		104649	315820	248190	Not Found	Peak Found	High	Peak Found
High	Master Protein	Q92973	Transportin-1 OS=Homo sapiens OX=9606 GN=TNPO1 PE=1 SV=2	0.001	5.863	3	2	3	2	898	102.3	4.98	54	0					Not Found	Not Found	Not Found	High
High	Master Protein	P61585	Transforming protein RhoA OS=Bos taurus OX=9913 GN=RHOA PE=1 SV=1	0.001	5.84	18	3	8	3	193	21.8	6.1	123	0		129432	716067	731559	Not Found	Peak Found	Peak Found	High
High	Master Protein	P51511	Matrix metalloproteinase-15 OS=Homo sapiens OX=9606 GN=MMP15 PE=1 SV=1	0.001	5.783	6	3	4	2	669	75.8	7.46	93	0					Not Found	Not Found	High	High
High	Master Protein	Q07960	Rho GTPase-activating protein 1 OS=Homo sapiens OX=9606 GN=ARHGAP1 PE=1 SV=1	0.001	5.688	8	2	5	2	439	50.4	6.29	79	0	2.54961e+06	4.07175e+06	4.7536e+06	2.07461e+06	Peak Found	Peak Found	High	High
High	Master Protein	P45974	Ubiquitin carboxyl-terminal hydrolase 5 OS=Homo sapiens OX=9606 GN=USP5 PE=1 SV=2	0.001	5.638	4	2	2	2	858	95.7	5.03	0	0			226831	137557	Not Found	Not Found	High	Peak Found
High	Master Protein	P02663	Alpha-S2-casein OS=Bos taurus OX=9913 GN=CSN1S2 PE=1 SV=2	0.001	5.583	9	2	2	2	222	26	8.43	36	0	356258		109183	115120	Peak Found	Not Found	Peak Found	Peak Found
High	Master Protein	P26196	Probable ATP-dependent RNA helicase DDX6 OS=Homo sapiens OX=9606 GN=DDX6 PE=1 SV=2	0.001	5.565	7	2	3	2	483	54.4	8.66	30	0			123956	183257	Not Found	Not Found	High	High
High	Master Protein	Q9UK76	Jupiter microtubule associated homolog 1 OS=Homo sapiens OX=9606 GN=JPT1 PE=1 SV=3	0.001	5.557	10	2	4	2	154	16	5.6	52	0	342361	586488	735854	1.00191e+06	Peak Found	Peak Found	High	Peak Found
High	Master Protein	O76021	Ribosomal L1 domain-containing protein 1 OS=Homo sapiens OX=9606 GN=RSL1D1 PE=1 SV=3	0.001	5.542	6	2	4	2	490	54.9	10.13	71	0	138427	338987	207142	282257	Peak Found	Peak Found	High	High
High	Master Protein	Q13435	Splicing factor 3B subunit 2 OS=Homo sapiens OX=9606 GN=SF3B2 PE=1 SV=2	0.001	5.532	3	2	4	2	895	100.2	5.67	74	0	168561		424176	658520	Peak Found	High	High	High
High	Master Protein	P56159	GDNF family receptor alpha-1 OS=Homo sapiens OX=9606 GN=GFRA1 PE=1 SV=2	0.001	5.458	5	2	3	2	465	51.4	7.91	97	0		97996.9	276201	335880	Not Found	Peak Found	High	High
High	Master Protein	Q9BXJ4	Complement C1q tumor necrosis factor-related protein 3 OS=Homo sapiens OX=9606 GN=C1QTNF3 PE=1 SV=1	0.001	5.445	7	2	12	2	246	27	6.52	249	0	6291843	6424104	3798924	7.88673e+06	High	High	High	High
High	Master Protein	Q2KJ93	Cell division control protein 42 homolog OS=Bos taurus OX=9913 GN=CDC42 PE=1 SV=1	0.001	5.393	14	2	2	2	191	21.2	6.55	41	0			96493.8		Not Found	Not Found	High	Not Found
High	Master Protein	Q08431	Lactadherin OS=Homo sapiens OX=9606 GN=MFGE8 PE=1 SV=3	0.001	5.372	5	2	3	2	387	43.1	8.15	77	0	129333			193135	Peak Found	Not Found	High	High
High	Master Protein	Q9NX46	ADP-ribose glycohydrolase ARH3 OS=Homo sapiens OX=9606 GN=ADPRS PE=1 SV=1	0.001	5.362	8	2	2	2	363	38.9	5.07	48	0	271059	138904		261913	Peak Found	Peak Found	High	High
High	Master Protein	P17900	Ganglioside GM2 activator OS=Homo sapiens OX=9606 GN=GM2A PE=1 SV=4	0.001	5.287	13	3	3	3	193	20.8	5.31	19	0	500389	519568	1.35154e+06	796706	Peak Found	Peak Found	High	Peak Found
High	Master Protein	Q9Y266	Nuclear migration protein nudC OS=Homo sapiens OX=9606 GN=NUDC PE=1 SV=1	0.001	5.26	6	2	5	2	331	38.2	5.38	44	0	208825	338021	585204	720754	Peak Found	High	High	High
High	Master Protein	Q96FQ6	Protein S100-A16 OS=Homo sapiens OX=9606 GN=S100A16 PE=1 SV=1	0.001	5.229	22	2	2	2	103	11.8	6.79	36	0		164331	157438	131655	Not Found	Peak Found	Peak Found	Peak Found
High	Master Protein	Q9Y3U8	60S ribosomal protein L36 OS=Homo sapiens OX=9606 GN=RPL36 PE=1 SV=3	0.001	5.172	18	2	4	2	105	12.2	11.59	76	0				331411	Not Found	Not Found	Not Found	High
High	Master Protein	Q2HJG2	Poly(U)-binding-splicing factor PUF60 OS=Bos taurus OX=9913 GN=PUF60 PE=2 SV=1	0.001	5.157	8	2	2	2	530	57.1	5.22	0	0	420708	456707	303220	385750	Peak Found	Peak Found	Peak Found	High
High	Master Protein	Q01813	ATP-dependent 6-phosphofructokinase, platelet type OS=Homo sapiens OX=9606 GN=PFKP PE=1 SV=2	0.001	5.156	3	2	2	2	784	85.5	7.55	41	0		744240			Not Found	Peak Found	Not Found	Not Found
High	Master Protein	P49321	Nuclear autoantigenic sperm protein OS=Homo sapiens OX=9606 GN=NASP PE=1 SV=2	0.001	5.047	5	3	3	3	788	85.2	4.3	24	0	99320.4		781873	233034	Peak Found	Not Found	Peak Found	High
High	Master Protein	Q9UHB6	LIM domain and actin-binding protein 1 OS=Homo sapiens OX=9606 GN=LIMA1 PE=1 SV=1	0.001	5.017	2	2	2	2	759	85.2	6.84	48	0	1.66187e+06	1.81119e+06	1.16107e+06	1.63429e+06	Peak Found	Peak Found	Peak Found	Peak Found
High	Master Protein	Q9UKY7	Protein CDV3 homolog OS=Homo sapiens OX=9606 GN=CDV3 PE=1 SV=1	0.001	5.013	11	2	3	2	258	27.3	6.4	56	0		262704	627395	450810	Not Found	High	High	Peak Found
High	Master Protein	P54578	Ubiquitin carboxyl-terminal hydrolase 14 OS=Homo sapiens OX=9606 GN=USP14 PE=1 SV=3	0.001	4.922	6	2	3	2	494	56	5.3	36	0	74988.3	211624	289700	243380	Peak Found	Peak Found	High	Peak Found
High	Master Protein	Q9NZM1	Myoferlin OS=Homo sapiens OX=9606 GN=MYOF PE=1 SV=1	0.001	4.915	1	2	2	2	2061	234.6	6.18	19	0			294389	292973	Not Found	Not Found	Peak Found	Peak Found
High	Master Protein	Q9Y617	Phosphoserine aminotransferase OS=Homo sapiens OX=9606 GN=PSAT1 PE=1 SV=2	0.001	4.874	5	2	2	2	370	40.4	7.66	40	0					Not Found	Not Found	High	Not Found
High	Master Protein	Q5H8C1	FRAS1-related extracellular matrix protein 1 OS=Homo sapiens OX=9606 GN=FREM1 PE=1 SV=3	0.001	4.872	2	2	3	2	2179	244	5.9	21	0					Not Found	Not Found	High	High
High	Master Protein	Q969H8	Myeloid-derived growth factor OS=Homo sapiens OX=9606 GN=MYDGF PE=1 SV=1	0.001	4.634	14	2	4	2	173	18.8	6.68	60	0	266502	292637	766632	747430	Peak Found	Peak Found	High	Peak Found
High	Master Protein	Q5E9D1	Small ubiquitin-related modifier 1 OS=Bos taurus OX=9913 GN=SUMO1 PE=3 SV=1	0.001	4.602	19	2	3	2	101	11.6	5.52	49	0		175543	215637	246449	Not Found	High	Peak Found	High
High	Master Protein	O00571	ATP-dependent RNA helicase DDX3X OS=Homo sapiens OX=9606 GN=DDX3X PE=1 SV=3	0.001	4.561	4	2	3	2	662	73.2	7.18	39	0					Not Found	Not Found	Not Found	High
High	Master Protein	P26640	Valine--tRNA ligase OS=Homo sapiens OX=9606 GN=VARS1 PE=1 SV=4	0.001	4.444	2	2	2	2	1264	140.4	7.59	39	0			115609	173199	Not Found	Not Found	Peak Found	High
High	Master Protein	P18077	60S ribosomal protein L35a OS=Homo sapiens OX=9606 GN=RPL35A PE=1 SV=2	0.001	4.414	15	2	4	2	110	12.5	11.06	76	0	133332		722737	378466	Peak Found	Not Found	Peak Found	High
High	Master Protein	P04975	Clathrin light chain B OS=Bos taurus OX=9913 GN=CLTB PE=1 SV=1	0.001	4.406	9	2	2	2	228	25.1	4.6	24	0		109457		127536	Not Found	Peak Found	Not Found	Peak Found
High	Master Protein	P12270	Nucleoprotein TPR OS=Homo sapiens OX=9606 GN=TPR PE=1 SV=3	0.001	4.352	1	3	4	3	2363	267.1	5.02	32	0	98302.8	223231	179174		Peak Found	Peak Found	High	High
High	Master Protein	Q9NS98	Semaphorin-3G OS=Homo sapiens OX=9606 GN=SEMA3G PE=1 SV=1	0.001	4.067	3	2	2	2	782	86.6	7.78	15	0	192743	267756	306766	231742	Peak Found	High	Peak Found	Peak Found
High	Master Protein	Q14444	Caprin-1 OS=Homo sapiens OX=9606 GN=CAPRIN1 PE=1 SV=2	0.001	4.041	6	2	2	2	709	78.3	5.25	32	0	607165	829422		14487.2	Peak Found	High	Not Found	High
High	Master Protein	P59665	Neutrophil defensin 1 OS=Homo sapiens OX=9606 GN=DEFA1 PE=1 SV=1	0.001	3.988	19	2	3	2	94	10.2	6.99	36	0		488326	614832		Not Found	Peak Found	Peak Found	Not Found
High	Master Protein	Q56JV1	40S ribosomal protein S26 OS=Bos taurus OX=9913 GN=RPS26 PE=3 SV=3	0.001	3.859	21	2	3	2	115	13	11	36	0		316852	513701	515902	Not Found	Peak Found	Peak Found	Peak Found
High	Master Protein	P01308	Insulin OS=Homo sapiens OX=9606 GN=INS PE=1 SV=1	0.001	3.569	25	2	8	2	110	12	5.3	17	0	6.26805e+06	6359495	5206554	4.37716e+06	High	Peak Found	High	High
High	Master Protein	Q3ZBI6	Four and a half LIM domains protein 3 OS=Bos taurus OX=9913 GN=FHL3 PE=2 SV=1	0.001	3.436	6	2	4	2	280	31.2	6.05	45	0		148630	563067	389885	Not Found	Peak Found	High	High
High	Master Protein	Q08945	FACT complex subunit SSRP1 OS=Homo sapiens OX=9606 GN=SSRP1 PE=1 SV=1	0.001	3.422	3	2	2	2	709	81	6.87	23	0	1.5026e+06	1.41565e+06	1.56726e+06	1.30431e+06	Peak Found	Peak Found	Peak Found	Peak Found
High	Master Protein	O94979	Protein transport protein Sec31A OS=Homo sapiens OX=9606 GN=SEC31A PE=1 SV=3	0.003	2.981	2	2	3	2	1220	132.9	6.89	48	0	108406	211628	410660	602416	Peak Found	Peak Found	Peak Found	High
High	Master Protein	A1A4Q4	Translation machinery-associated protein 7 OS=Bos taurus OX=9913 GN=TMA7 PE=3 SV=1	0.006	2.692	30	2	2	2	64	7.1	9.99	0	0	50329.6	447407	401850	547785	Peak Found	Peak Found	Peak Found	Peak Found
