# Supplementary material for: Human blood vessel organoids reveal a critical role for CTGF in maintaining microvascular integrity
Source: Nat Commun. 2023 Sep 9;14:5552. doi: 10.1038/s41467-023-41326-2 (PMC10492781; doi:10.1038/s41467-023-41326-2)
Supplement: Supplementary file 10 — Source Data [file 41467_2023_41326_MOESM10_ESM.xlsx]

## Sheet: Figure 1
e
FACS cells composition BVOs (%)
PDGFRβ+	CD31+	CD45+	CD90+/CD73+/CD44+
52	31	2.61	13		Experiment 1
61.6	25.3	3.5	9		Experiment 2
.

## Sheet: Figure 2
d										e				f				g				h
Western blots EC markers										iPS-ECs and HUVEC Seahorse assays				iPS-ECs and HUVEC Seahorse assays				iPS-ECs and HUVEC Seahorse assays				iPS-ECs and HUVEC Seahorse assays
1: iPS										Glutamine substrate utilisation				Palmitate substrate utilisation				Pyruvate substrate utilisation				Glucose substrate utilisation
2: iPS-EC										HUVEC	iPS-EC			HUVEC	iPS-EC			HUVEC	iPS-EC			HUVEC	iPS-EC
										47.54	52.11			26.23	27.8			53.64	56.4			33.12	32.83
										50.98	49.55			22	8.51			43.72	52.51			31.53	30.58
										69.88	51.14			30.71	13.66				51.96			33.1	30.04
										44.31	6.03			22.39	0			43.54	39.57			10.83	17.18
										46.27	2.07			21.42	0			48.15	5.75			15.45	4.06
										42.45	6.25			22.71	0							16.42
										51	13.94			33.2	12.16			42.87	34.47			32.73	17.43
										34.35	18.29			41.26	24.56			30.07	38.04			27.93	28.62
										47.3	24.25			30.16	30.04				14.67			23.39	18.22

## Sheet: Figure 3
a													c
Glycolytic rates in HUVEC, iPS-ECs and iPS (Seahorse assays)													Metabolomics PFK15 vs CTR
Glycolysis				Glycolytic Capacity				Glycolitic Reserve
HUVEC	iPS-EC	iPS		HUVEC	iPS-EC	iPS		HUVEC	iPS-EC	iPS				logFC	P.Value	adj.P.Val
21.54	28.97	31.49		28.86	50.42	35.22		7.33	21.46	3.73			NADP+	16.7306	2.20584e-11	2.18378e-09
17.92	31.24	33.7		26.33	55.79	39.79		8.4	24.54	6.09			GSHGlutathione	-5.38831	7.49836e-10	3.71169e-08
19.95	21.99	33.94		27.71	47.43	36.19		7.77	25.44	2.26			Oxoglutaricacid(Î±-KG)	-2.86494	1.4427e-07	4.0621e-06
24.89	19.89	22.76		29.74	46.83	30.74		4.85	26.93	7.97			Aldehydo-D-ribose5-phosphate	-2.65951	1.64125e-07	4.0621e-06
16.6	23.64	31.73		20.14	51.08	35.45		3.54	27.44	3.72			D-2-Hydroxyglutaricacid	1.7917	4.48107e-07	8.87253e-06
19.89	22.93	25.67		22.54	50.23	34.15		2.64	27.29	8.48			Creatine	-1.64394	4.53127e-06	7.47659e-05
19.64	22.88	16.97		26.11	44.33	22.44		6.48	21.45	5.47			L-Ornithine	-1.24582	5.96803e-06	8.4405e-05
14.95	16.39	26.63		20.6	34.2	31.48		5.65	17.81	4.85			D-Glycerate2-phosphate(2-PG)	-0.933395	1.68677e-05	0.000192042
20.37	15.78	20.85		24.79	39.19	29.71		4.42	23.41	8.86			L-Citrulline	-1.0688	1.74584e-05	0.000192042
	15.12				27.36				12.24				Î²-Alanine	-0.896416	3.94238e-05	0.000390296
	16.29				33.55				17.25				L-Homoserine	-0.962352	4.79426e-05	0.000431484
	13.29				31.29				17.99				L-AsparticAcid	-0.975401	5.26631e-05	0.000434471
	12.68				29.72				17.04				UDP-N-acetyl-glucosamine(UDP-GlcNAc)	-0.868876	6.1968e-05	0.000438202
	11.92				29.55				17.63				UDP-N-acetyl-galactoseamine(UDP-GalNAc)	-0.868876	6.1968e-05	0.000438202
	15.15				30.56				15.4				Malicacid	-2.84096	0.000116744	0.000770509
													L-Threonine	-0.626518	0.000175009	0.000994224
													Fumaricacid	-0.643159	0.000176922	0.000994224
													2-Hydroxyhexanoicacid	1.03828	0.000180768	0.000994224
													L-Proline	-1.32507	0.000200145	0.00104286
													Succinicacid	1.7373	0.000279246	0.00138227
													D-Glucose6-phosphate	1.79297	0.000320521	0.00151103
													Uridine	-0.710458	0.000387451	0.00174353
													D-Xylulose5-phosphate(X5P)	1.44611	0.000477369	0.00205476
													3-Phospho-D-glyceroylphosphate(1,3BPG)	-1.33766	0.000634785	0.00261849
													Lacticacid	-1.71813	0.00111599	0.00441932
													3-HydroxyButyrate	-0.681563	0.00131072	0.00499081
													GSSGL-Gluthathione(oxidized)	1.15747	0.00168225	0.00616826
													D-Sedoheptulose-7-phosphate	0.627246	0.00191514	0.0067714
													Threonicacid	-1.31253	0.00208468	0.00711666
													cis-Aconitate	-0.779132	0.00236894	0.00781751
													L-Glutamine	-1.44351	0.00284367	0.00908141
													L-Isoleucine	-3.67119	0.00293823	0.00909016
													Glycerate	0.962949	0.00306063	0.0091819
													D-Ribose5-phosphate	1.35045	0.00346176	0.0100798
													D-Fructose1,6-bisphosphate(FBP)	2.16997	0.00405903	0.0114813
													D-Erythrose4-phosphate	15.4225	0.00489903	0.0134723
													Uridine5'-diphosphate(UDP)	-0.678749	0.00573008	0.0153318
													D-Glycerate3-phosphate(3-PG)	-1.00268	0.00747062	0.0194629
													Scyllo-inositol	-1.11614	0.0117224	0.0297567
													L-Carnosine	0.92445	0.0125562	0.0310767
													D-Galactonicacid	-0.963251	0.0149292	0.0360486
													D-Ribulose5-phosphate	1.19247	0.017926	0.0422542
													Hydroxy-L-proline	-1.44307	0.0188586	0.0434106
													L-Cystathionine	-0.964761	0.0196543	0.0434106
													Uridine5-monophosphate(UMP)	-0.466205	0.0197321	0.0434106
													Phosphoenol-pyruvate(PEP)	-0.765135	0.0214821	0.0462331
													3-HydroxyGlutarate	-0.38912	0.0226559	0.047722
													Dihydroxyacetonephosphate(DHAP)	0.392751	0.0244614	0.0494221
													Glyceraldehyde3-phosphate(GAPG3P)	0.392751	0.0244614	0.0494221
													Adenosine	1.22763	0.0258686	0.0512198
													Glycine	-0.402013	0.0291545	0.055708
													D-Glucose	0.467322	0.0292608	0.055708
													D-Erythrose	1.43686	0.0306692	0.0572878
													N-Acetyl-L-asparticacid	-0.537074	0.0457297	0.0838377
													Glycerol	0.637091	0.0498499	0.0897298
													Cytidine5'-diphosphate(CDP)	-0.278042	0.0657427	0.116224
													L-Tyrosine	-0.271368	0.0983673	0.170848
													UDP-glucose	-0.282777	0.121545	0.207178
													Oroticacid	0.3982	0.12347	0.207178
													Citricacid	1.20162	0.129373	0.213465
													L-Leucine	1.82584	0.144337	0.234253
													3-Hydroxy3-MethylGlutarate	0.177161	0.16852	0.269088
													Taurine	-0.407043	0.173841	0.273179
													L-Serine	0.671644	0.181215	0.276241
													L-Methionine	-0.756739	0.18137	0.276241
													HydroxyMethylGlutarylCoA(HMG-CoA)	-0.80128	0.193927	0.29089
													AICAR	0.354512	0.199325	0.294525
													Oxaloacetate	-7.2132	0.236885	0.344877
													Adenosine5'-diphosphate(ADP)	-0.208885	0.257706	0.369752
													NADH	-0.229075	0.269897	0.379882
													Î³-Amino-n-butyricacid(GABA)	-0.106651	0.272441	0.379882
													L-Glutamicacid	0.1001	0.293065	0.397616
													L-Tryptophan	0.936273	0.293192	0.397616
													N-Carbamoyl-L-asparticacid	-0.451645	0.305721	0.408313
													D-isocitrate	-0.394148	0.309453	0.408313
													L-Alanine	-0.309128	0.313453	0.408313
													Adenosine5'-monophosphate(AMP)	0.156895	0.393608	0.500092
													Folicacid	0.191352	0.398633	0.500092
													Itaconate	0.10014	0.401559	0.500092
													L-Phenylalanine	0.399225	0.404115	0.500092
													Dihydroxyphenylalanin(DOPA)	-0.180096	0.424896	0.519317
													Guanosine5'-triphosphate(GTP)	-0.198508	0.494041	0.59139
													L-Histidine	0.346959	0.495812	0.59139
													L-Asparagine	0.0944008	0.553629	0.652491
													D-Gluconicacid	0.143232	0.579744	0.675231
													L-Valine	0.0949468	0.631463	0.726917
													6-Phosphogluconicacid	-0.223289	0.664942	0.756658
													L-Homocystine	0.105621	0.679328	0.764244
													Adenosine5'-triphosphate(ATP)	0.0650504	0.703555	0.782606
													Gluconolactone	0.365053	0.737337	0.811071
													N-Acetyl-D-glucosamine(GlcNAc)	-0.115807	0.762527	0.829563
													D-Fructose6-phosphate	0.0781572	0.770939	0.829598
													Cytidine5'-triphosphate(CTP)	-0.0448202	0.80698	0.859043
													D-Glucose1-phosphate	0.0464838	0.852078	0.893186
													Guanosine5'-diphosphate(GDP)	-0.0442549	0.857098	0.893186
													NAD+	-0.0630379	0.889014	0.916796
													Uridine5'-triphosphate(UTP)	-0.0112419	0.958695	0.978462
													O-Phospho-L-serine	0.00147963	0.992123	0.999025
													Guanosinemonophosphate(GMP)	-0.000222742	0.999025	0.999025

## Sheet: Figure 4
b					c					d
Pericyte coverage (%) BVOs					Vessel Density (%) BVOs					Vessel Lenght (%) BVOs
CTR	PFK15				CTR	PFK15				CTR	PFK15
52.0482	17.9268				14.023	3.551				2.292	0.541
40.0707	20.8245				22.428	4.048				3.837	0.664
44.6215	24.8854				7.054	6.348				1.198	0.975
30.4878	14.0402				19.444	5.356				3.178	1.101
29.1773	13.8711				7.492	3.096				1.28	0.32
33.4164	17.5453				8.511	6.585				1.345	0.609
32.6155	15.71				6.757	9.769				1.214	1.164
27.0536	11.9116				5.791	2.573				1.112	0.334
18.0339	19.7026				13.925	5.794				2.182	0.806
49.745	21.9198				19.861	3.899				2.861	0.392
37.9372	35.9097				11.155	5.733				1.433	0.69
					5.717	6.52				0.735	0.797
					8.349	1.227				1.005	0.153
					7.178	0.714				0.813	0.098
					30.23	2.153				3.3	0.487
					19.744	3.242				2.17	0.571
					17.581	2.433				3.233	0.345
					4.259	4.43				0.859	0.702
					7.975	5.167				1.274	0.831
					12.452	4.746				2.128	0.75
					5.83	11.136				1.018	1.769
					9.621	3.98				1.377	0.564
					10.516	6.263				1.345	1.076
					3.74	1.942				0.489	0.402
					24.612	3.478				2.975	0.628
					13.458	15.03				1.839	1.947
					20.446	4.147				2.628	0.551
					39.722	3.777				4.233	0.433
					4.174	3.537				0.69	0.686
					24.053	3.867				2.564	0.398
					9.255	4.648				1.013	0.863
					18.187	2.123				2.398	0.389
					15.331	2.772				2.224	0.553
					21.192	0.485				2.553	0.085
					4.579	4.519				0.732	0.567
					16.278	1.322				1.859	0.26
					8.474	5.036				1.318	0.697
					5.518	14.562				0.983	2.464
					4.255	8.718				0.493	1.445
					5.304	3.682				0.678	0.499
					4.248	6.376				0.735	0.656
					3.36	4.425				0.644	0.714
					4.087	8.854				0.724	1.391
					3.132	7.21				0.48	0.888
					6.985	8.052				1.082	1.362
					6.406	4.813				0.918	0.929
					11.172	11.224				1.293	1.65
					9.785	4.476				1.366	0.872
					3.152	2.601				0.355	0.424
					8.569	2.946				1.233	0.47
					10.955					1.728
					4.239					0.602
					4.074					0.623
					10.261					1.534

## Sheet: Figure 5
b					c					d
Pericyte coverage (%) BVOs					Vessel Density (%) BVOs					Vessel Lenght (%) BVOs
CTR	AZ67 0.5μM	AZ67 1μM			CTR	AZ67 0.5μM	AZ67 1μM			CTR	AZ67 0.5μM	AZ67 1μM
35.5273	26.8655	20.2634			12.305	0.933	0.971			6.033	0.605	0.605
33.8936	33.0695	30.6856			10.729	1.705	2.381			5.424	0.814	1.433
40.5077	26.3261	21.017			10.829	2.967	2.595			4.743	1.31	1.51
45.0145	24.4864	26.2836			12.043	5.533	2.348			5.638	2.61	1.048
40.332	33.1047	17.9854			5.995	3.462	2.562			2.819	1.867	1.471
58.4105	33.7392	18.3132			7.129	3.562	2.262			3.314	1.867	1.481
36.3156	33.3317	31.921			7.848	2.952	4.076			3.01	1.343	2.31
36.6319	26.6857	21.0085			6.219	3.948	4.214			3.29	2.29	2.49
33.3199	26.478	22.4157			2.714	2.443	4.11			1.171	1.21	2.281
34.2624	38.5447	20.3643			6.081	4.914	2.548			2.79	2.733	1.652
37.0436	32.8479	22.0469			7.948	3.624	1.495			3.686	1.79	0.8
33.7529	22.475	13.977			6.262	5.005	5.79			3.429	2.267	2.686
43.8693	25.0724	18.6315			2.633	4.767	1.824			1.314	2.043	1.019
26.3582		23.8118			7.271	3.938	3.41			3.357	2.148	1.833
32.2218		16.9562			6.695	4.148	3.029			3.752	2.243	2.033
					4.771	3.795	3.338			2.433	1.624	1.676
					5.429	7.748	6.81			3.229	4.367	4.124
					7.195	4.229	4.529			3.667	2.795	2.619
					4.905	4.276	6.186			2.605	2.648	3.248
					3.7	4.976	7.567			1.852	3.224	4.295
					8.752	7.562	3.89			3.857	3.419	2.462
					8.919	8.105	2.557			3.614	3.724	1.548
					10.319	10.071	2.11			5.452	5.005	1.195
					10.871	8.3	2.433			4.662	3.8	1.595
					3.257	2.49	9.143			2.171	1.386	4.781
					5.31	6.752	2.19			3.49	3.562	1.071
					5.919	8.038	6.114			3.286	4.395	3.095
					6.162	5.581	6.762			3.667	2.719	3.652
					7.824	7.362	5.867			4.476	3.19	3.29
					5.924	8.048	2.362			3.438	3.714	1.233
					3.762	7.419	5.148			1.733	3.786	2.481
					7.414	6.552	6.833			4.2	3.695	3.605
					7.457	12.014	5.857			7.01	5.776	2.462
					8.043	6.148	6.09			4.21	2.776	3.476
					6.59	10.21	9.79			3.586	5.424	5.443
					11	10.567	5.824			3.857	4.829	3.39
					12.067	9.833	9.957			1.686	4.943	5.376
					17.148	10.871	10.581			3.029	4.314	5.519
					15.795	13.767	6.281			8.176	5.733	3.233
					8.781	7.733	5.062			3.552	3.967	2.457
					9.038	9.762	5.938			4.252	4.21	2.995
					9.081	11.286	6			3.876	3.3	2.729
					3.929	8.376	7.433			2.59	3.862	3.367
					8.571	10.862	4			3.924	5.314	1.843
					20.419	17.938	7.686			2.957	7.886	3.395
					9.833	13.41	10			4.59	5.257	3.895
					15.976	11.348	11.405			5.086	5.019	5.429
					13.719	10.6	10.505			5.129	5.262	4.214
					5.367	11.314	11.357			3.771	4.214	5.467
					7.886	7.076	6.757			1.871	3.514	3.043
					6.671	6.681	3.695			4.071	3.248	2.124
					10.176	10.167	10.21			3.052	4.471	4.91
					10.843		12.952			4.3		5.067
					10.638		8.662			4.352		3.095
					7.148		9.586			4.871		3.733
					4.157		11.114			4.71		4.533
					9.762		7.348			6.295		2.948
					7.19		8.081			2.862		3.929
					10.138		5.657					2.243
					8.829		4.31					1.971
					10.252		3.795					1.452
					9.529		6.824					2.876
					13.362		9.667					4.267
					5.252		6.424					2.605

## Sheet: Figure 6
b					c					d					e											f											g
Pericyte coverage (%) BVOs					Vessel Density (%) BVOs					Vessel Lenght (%) BVOs					13C label incorporation (%)											13C label incorporation (%)											13C label incorporation (%)
CTR	P206	P208			CTR	P206	P208			CTR	P206	P208				Control				P206							Control				P206							Control				P206
35.5273	16.224	25.5021			12.305	6.433	4.443			6.033	3.152	2.876			Lactate	69.815	57.265	37.35	35.915	32.275	49.01	29.68	37.89			Glutamate	43.84	42.4	41.75	37.79	38.225	38.3	40.895	43.58			S7P m+7	13.885	7.8	16.37	27.19	16.495	4.865	1.955	14.225
33.8936	22.3192	22.708			10.729	7.505	1.981			5.424	3.481	1.286			Phosphoenolpyruvate	84.775	81.175	88.74	94.96	73.145	70.935	78.875	74.56			Aspartate	31.7	30.08	33.18	24.045	27.66	31.14	30.8	34.005			R5P m+5	16.845	12.645	20.445	8.42	15.16	15.695	21.3	6.14
40.5077	21.3137	23.3463			10.829	8.233	3.424			4.743	4.014	2.338			2-phosphoglycerate	76.51	74.42	78.52	76.395	70.885	68.685	70.79	78.14			Asparagine	25.245	30.565	57.38	43.365	33.745	31.24	44.87	45.925			Ru5P m+5	21.135	17.99	17.1	7.24	10.125	22.185	10.77	14.255
45.0145	17.6293	26.3489			12.043	4.205	4.157			5.638	2.4	2.743			3-phosphoglycerate	80.415	77.545	82.665	80.255	71.855	68.96	67.12	74.42			Malate	34.09	30.905	29.665	22.54	24.44	29.795	27.485	28.625			UDP-GlcNAc m+6	6.565	5.68	14.375	19.73	19.83	14.29	4	18.19
40.332	19.949	22.9195			5.995	3.776	8.348			2.819	2.162	4.933			1,3-bisphosphoglycerate		68.7	71.195		64.45	62.69		69.1			Fumarate	35.39	30.295	36.685	23.755	28.525	32.69	29.245	30.245			UDP-Glucose m+6	49.22	45.045	63.94	60.245	47.725	42.36	63.38	50.755
29.0902	16.3451	22.6368			7.129	2.233	4.205			3.314	0.967	2.538			Dihydroxyacetone phosphate	66.005	56.95	83.855	80.15	58.48	59.065	68.14	50.78
29.9151	17.5297	24.579			7.848	5.224	5.286			3.01	3.138	2.986			Glyceraldehyde 3-phosphate	88.32	100	100	81.88		59.585	68.8	67.795
26.7073	16.369	27.0437			6.219	2.524	6.814			3.29	1.329	3.519			Fructose 1,6-bisphosphate	74.745		93.495	99.165	76.33	75.81		76.53														GlcNAc – N-acetylglucosamine, Ru5P – Ribulose 5-Phosphate, R5P – Ribose 5-Phosphate, S7P – Sedoheptulose-7-phosphate, m+x – mass isotopologues x
26.4958	24.9688	19.9349			2.714	6.252	5.671			1.171	3.457	3.233			Fructose 6-phosphate	59.185	61.065	57.01	63.97	55.83	48.365	52.58	42.125
31.4814	16.3802	19.1797			6.081	3.871	2.043			2.79	2.157	1.276			Glucose 6-phosphate	60.455	58.11	68.905	57.505	47.075	47.05	52.455	45.77
42.1342	23.4516	26.3033			7.948	3.976	8.39			3.686	1.733	4.424
31.0021	20.021	18.9477			6.262	5.781	9.99			3.429	2.914	5.333
	18.0628	21.9631			2.633	6.9	1.886			1.314	3.486	1.438
	22.6184	15.6845			7.271	4.824	4.243			3.357	2.233	2.752
					6.695	4.571	1.467			3.752	2.3	0.829
					4.771	4.943	2.752			2.433	2.69	1.905
					5.429	4.324	1.9			3.229	2.657	1.314
					7.195	5.195	3.162			3.667	3.133	1.881
					4.905	4.976	3.743			2.605	2.9	2.457
					3.7	7.019	2.143			1.852	3.81	1.31
					15.438	4.79	2.629			5.776	2.295	1.924
					12.543	6.61	1.124			3.567	3.457	0.848
					19.433	5.176	3.214			8.162	3.138	2.143
					10.367	4.862	1.4			4.838	2.762	1.005
					9.071	1.857	5.105			3.814	1.114	2.667
					8.457	6.552	5.776			3.314	2.605	3.243
					20.105	3.31	5.1			7.867	1.714	3.224
					1.71	9.795	5.076			1.09	4.9	2.79
					4.89	6.433	7.871			2.952	3.667	3.648
					6.938	8.576	7.133			3.971	4.276	3.576
					4.662	7.143	13.243			2.952	3.6	5.929
					6.519	3.281	16.086			3.79	1.952	7.795
					5.233	2.49	9.867			3.448	1.733	4.629
					6.767	2.157	7.019			4.562	1.505	3.671
					4.671	2.7	2.819			3.248	1.514	1.657
					3.138	3.719	8.667			2.157	2.495	4.457
					2.605	2.171	11.305			1.89	1.214	5.314
					3.39	3.843	4.605			2.357	2.495	2.338
					6.452	2.948	5.686			4.381	1.824	3.352
					1.752	4.024	7.657			1.057	2.857	4.014
					4.424	2.19	1.919			2.629	1.438	1.252
					4.581	3.052	3.948			2.824	1.986	1.981
					9.1	2.49	4.457			4.981	1.724	2.814
					5.152	1.605	3.438			2.871	1.276	1.914
					3.648	1.395	2.262			2.105	1.024	1.319
					3.995	2.252	2.233			2.462	1.743	1.138
					6.324	1.076	1.843			3.871	0.829	1.214
						3.757	3.743				1.414	1.876
						2.433	4.914				1.343	2.529
						3.386	3.01				1.776	1.852
						2.071	2.476				1.1	1.471
						1.529	7.538				0.838	3.976
						4.667	2.629				2.624	1.7
						0.91	2.786				0.557	1.662
						5.048	5.743				2.581	3.248
						2.281	5.262				1.3	2.624
						1.443					0.929
						2.614					1.867
						2.452					1.719
						3.376					2.124
						3.257					2.21
						2.671					1.91
						2.733					1.905

## Sheet: Figure 7
b						c									d				e				f				g						h
Secretome PFK15 vs CTR						CCN2 Blood Vessel Organoids (BVOs) beanplot									CCN2 qPCR Blood Vessel Organoids (BVOs)				CCN2 qPCR iPS-ECs				Figure was generated using the ChEA3 web tool				Luciferase Activity (%)						YAP1 localization iPS-ECs (%)
															CTR	PFK15			CTR	PFK15			https://maayanlab.cloud/chea3/				CTR	PFK15	PFK15+rCTGF	rCTGF			N>C
	logFC	P.Value	adj.P.Val				CTR1	PFK15 1	CTR2	PFK15 2	DMSO Average	PFK average			1.00024	0.166288			1	0.423							107.126	40.1039	76.7735	70.0285			CTR	48.4848	38.4615	33.3333	30.303	33.3333	15.0943	24.0741	25.9259	41.3043	27.0833	25	27.0833	12.5	28.8136
GANAB	1.85951	0.00189035	0.281662			CCN2	23.1299	22.0965	24.645	24.0428	23.8875	23.0696			1.22692	0.727289			0.982	0.534							107.617	38.6409	72.0348	56.7879			PFK15	6.81818	4.65116	14.6341	17.0213	14.2857	5.76923	20	6.89655	4.6875	10.6383	18.1818	11.1111	12.3077
CP	1.59841	0.0127207	0.659236												1.42331	0.074317			1.028	0.578							95.4877	36.3601	69.6579	92.1022			PFK15+rCTGF	17.2414	18.1818	14.7059	23.3333	12.1212	8.47458	10.7143	7.84314	10.9091	10.4167	16.0714	18.9189	23.8095	26.7857
FGB	1.10312	0.0172967	0.659236												0.694087	0.098486			1.073	0.602							97.8149	35.6241	79.564	63.8919			rCTGF	8.33333	9.83607	14	11.1111	12.766	0	3.7037	3.0303	0	14.8148	30.3571	39.0244	32.6923	28.2051
CAST	0.931547	0.0226498	0.659236												0.033597	1.05187											98.214	42.3728	70.062	62.4559
COL14A1	-0.82111	0.0274637	0.659236												1.22781	0.775476											113.238	52.2292	80.3679	75.5447
CCN2	-0.817815	0.0308255	0.659236												0.821127	0.910074											100.962	63.3867	58.6837	83.5666			N=C
MDK	0.79683	0.0309708	0.659236												0.794828	0.760908											92.6096	59.6356	74.4458	65.2031			CTR	48.4848	53.8462	66.6667	66.6667	66.6667	75.4717	72.2222	74.0741	58.6957	66.6667	68.3333	72.9167	84.375	71.1864
COPA	0.834873	0.0586071	0.942829												1.31916	0.293184											102.787	52.1423	56.1336	69.9431			PFK15	93.1818	90.6977	75.6098	82.9787	83.6735	92.3077	78.1818	91.3793	89.0625	89.3617	76.3636	85.1852	81.5385
HDGF	0.708329	0.0601545	0.942829												1.29489	0.373587											90.9522	53.7782	45.7483	74.1847			PFK15+rCTGF	75.8621	81.8182	82.3529	73.3333	87.8788	91.5254	83.9286	90.1961	89.0909	87.5	82.1429	75.6757	69.8413	60.7143
CAPN1	0.669265	0.0679378	0.942829												1.81973	0.464315											110.168	57.9109	79.3097	75.2568			rCTGF	81.25	88.5246	74	86.6667	87.234	96.1538	92.5926	75.7576	90.3226	77.7778	64.2857	56.0976	57.6923	66.6667
MMP9	0.600586	0.0879405	0.942829												0.999852	0.352259											101.037	62.8012	73.624	71.5038
DAG1	-0.548657	0.114987	0.942829												0.323192	0.492103											98.5859	84.1216	65.3561	61.1858
LAMC1	0.601562	0.143894	0.942829												0.551996	0.222418											90.2097	78.7855	56.1875	68.9304			N<C
LAMB1	0.578705	0.148289	0.942829												0.812873	0.449717																	CTR	3.0303	7.69231	0	3.0303	0	9.43396	3.7037	0	0	6.25	6.66667	0	3.125	0
TNC	-0.479125	0.157036	0.942829												0.461306	0.364676																	PFK15	0	4.65116	9.7561	0	2.04082	1.92308	1.81818	1.72414	6.25	0	5.45455	3.7037	6.15385
SERPINE2	-0.475241	0.160993	0.942829												0.534986	0.099179																	PFK15+rCTGF	6.89655	0	2.94118	3.33333	0	0	5.35714	1.96078	0	2.08333	1.78571	5.40541	6.34921	12.5
BGN	-0.492131	0.167959	0.942829												0.514876	0.48273																	rCTGF	10.4167	1.63934	12	2.22222	0	3.84615	3.7037	21.2121	9.67742	7.40741	5.35714	4.87805	9.61538	5.12821
PRDX6	0.450462	0.183649	0.942829												0.370905
FBLN2	-0.513265	0.195377	0.942829												0.166128
EFEMP2	-0.430608	0.198564	0.942829
S100A11	0.433812	0.210348	0.942829
LTBP4	-0.433105	0.211084	0.942829
SULF1	0.430359	0.218759	0.942829
NID1	0.460551	0.223154	0.942829
LAMB2	0.397242	0.232607	0.942829
VCL	0.39094	0.241054	0.942829
LGALS1	0.388236	0.24777	0.942829
S100A13	0.403934	0.249015	0.942829
TGFB1	-0.381788	0.255615	0.942829
VCAN	-0.406408	0.257671	0.942829
ANXA1	0.377102	0.260209	0.942829
LTBP2	0.566119	0.261492	0.942829
TAGLN2	0.379219	0.264791	0.942829
COL6A3	-0.368165	0.267292	0.942829
ANXA6	0.359531	0.278292	0.942829
MANF	0.411838	0.28129	0.942829
C1QTNF5	0.354334	0.292951	0.942829
C1QBP	0.391213	0.297997	0.942829
ISLR	0.374107	0.31781	0.942829
AEBP1	-0.326236	0.325796	0.942829
EMILIN1	0.378091	0.328488	0.942829
GRN	0.364798	0.337772	0.942829
NPC2	0.329174	0.356381	0.942829
COL18A1	0.330182	0.358699	0.942829
HAPLN1	0.314835	0.360012	0.942829
P4HB	0.295774	0.364975	0.942829
ITIH2	0.301251	0.365516	0.942829
CRIP2	0.387171	0.366056	0.942829
TINAGL1	0.308317	0.371418	0.942829
COL11A1	-0.295755	0.375743	0.942829
APOD	0.29773	0.384377	0.942829
HMCN1	-0.301698	0.397107	0.942829
HGFAC	-0.277134	0.39804	0.942829
CD44	0.273455	0.401519	0.942829
AZGP1	-0.274619	0.404087	0.942829
C4A	0.303146	0.404094	0.942829
FBLN1	0.286787	0.407093	0.942829
MCAM	0.27195	0.412636	0.942829
ANXA2	0.262238	0.419393	0.942829
C5	-0.264312	0.420406	0.942829
TXN	0.264933	0.420848	0.942829
PRDX1	0.267131	0.423871	0.942829
IGFBP5	-0.257658	0.429628	0.942829
TIMP1	-0.253081	0.437862	0.942829
CPXM2	-0.281826	0.442677	0.942829
LTBP1	-0.273972	0.444071	0.942829
CDH13	-0.247581	0.445895	0.942829
LRG1	-0.304431	0.468557	0.942829
CTSC	0.23494	0.485526	0.942829
MMP1	-0.23303	0.494612	0.942829
FN1	-0.227543	0.50396	0.942829
PRDX4	-0.210885	0.516019	0.942829
PRSS23	-0.208101	0.520989	0.942829
MMP14	0.223682	0.526927	0.942829
MXRA5	0.201316	0.532096	0.942829
PLTP	0.223785	0.539512	0.942829
LOXL1	-0.235841	0.542147	0.942829
CRTAC1	0.33901	0.547762	0.942829
APOB	0.210916	0.551918	0.942829
CSPG4	0.20017	0.552802	0.942829
LOX	0.199101	0.556154	0.942829
SERPINB6	0.184736	0.569634	0.942829
EFEMP1	-0.190753	0.572967	0.942829
THBS2	0.190314	0.57481	0.942829
B2M	0.187355	0.577407	0.942829
TGFBI	0.181698	0.577952	0.942829
COL5A2	0.184241	0.580675	0.942829
SPON1	0.20228	0.585963	0.942829
DPT	-0.179071	0.58813	0.942829
VTN	0.176225	0.597095	0.942829
LAMA4	0.169839	0.597237	0.942829
ACAN	0.190481	0.597452	0.942829
AGRN	0.193053	0.601195	0.942829
HTRA1	0.18131	0.602418	0.942829
OLFML3	0.180335	0.603412	0.942829
NID2	0.167864	0.607461	0.942829
IGFBP2	-0.157086	0.625518	0.944711
TIMP2	-0.155975	0.626964	0.944711
INHBA	-0.172688	0.62926	0.944711
CLEC11A	0.171528	0.638233	0.944711
COL12A1	-0.161635	0.642373	0.944711
POSTN	-0.147517	0.646715	0.944711
MMP2	0.142126	0.670234	0.963422
ANGPTL4	0.140965	0.677294	0.963422
PRDX2	0.132494	0.678921	0.963422
MFAP2	0.123701	0.698973	0.964589
SERPING1	-0.155847	0.703872	0.964589
ITGB1	-0.124612	0.703986	0.964589
ANXA5	0.120808	0.705639	0.964589
MMRN2	0.121305	0.734982	0.971068
APOM	0.104428	0.743739	0.971068
PLXDC2	0.115983	0.744032	0.971068
IGFBP7	-0.107269	0.746229	0.971068
COL4A2	-0.104431	0.755989	0.971068
HP	0.103031	0.758109	0.971068
COL4A1	0.100041	0.758463	0.971068
CFI	0.0947782	0.767355	0.971068
LOXL2	0.0966401	0.769034	0.971068
THBS1	0.0905658	0.780285	0.976996
PEPD	-0.0918683	0.799873	0.977897
LAMA5	-0.0816922	0.800171	0.977897
ORM2	0.0748751	0.814415	0.977897
CTSD	0.0710367	0.827068	0.977897
MMRN1	0.0911235	0.830146	0.977897
COL15A1	-0.0686399	0.837902	0.977897
FBN1	-0.0656863	0.837969	0.977897
IGF2	0.0665211	0.838853	0.977897
PXDN	0.0611148	0.848063	0.977897
ECM1	-0.0576554	0.859502	0.977897
SERPINH1	0.0538761	0.866484	0.977897
IGFBP4	0.0539508	0.870835	0.977897
PCOLCE	-0.0498537	0.87574	0.977897
MIF	-0.046323	0.88581	0.977897
SPARC	-0.0462452	0.890396	0.977897
LGALS3BP	-0.0423088	0.896094	0.977897
PLOD1	-0.0406952	0.898547	0.977897
COL5A1	-0.0398743	0.90606	0.977897
NUCB1	0.030295	0.924757	0.977897
PTX3	-0.0280269	0.931019	0.977897
CSTB	0.0272671	0.932786	0.977897
HSPG2	-0.027446	0.936574	0.977897
FSTL1	0.0215971	0.948566	0.977897
IGFBP3	0.0189944	0.952456	0.977897
PSAP	-0.0175721	0.957854	0.977897
APP	-0.016031	0.960159	0.977897
COL6A1	-0.0157698	0.962089	0.977897
COL6A2	0.0152107	0.964771	0.977897
QSOX1	-0.00809962	0.979871	0.986492
CTSB	-0.00365599	0.991326	0.991326
[truncated: 6 more columns]

## Sheet: Figure 8
a												c					d					e
ZO1/tight junctions iPS-ECs (%)												Vessel Density (%) BVOs					Vessel Lenght (%) BVOs					Pericyte coverage (%) BVOs
												CTR	PFK15	PFK15+rCTGF			CTR	PFK15	PFK15+rCTGF			CTR	PFK15	PFK15+rCTGF
Straight												6.842	3.304	6.331			4.805	2.371	3.808			40.1074	19.3314	31.9665
CTR	28.5714	5.71429	16.129	10	15.625	20	20					5.509	2.921	5.598			3.752	1.802	3.837			36.9617	29.4324	27.0744
PFK15	18.4211	22.2222	27.027	6.06061	13.5135	18.9189	12.8205					7.387	5.135	6.026			4.596	3.203	3.926			38.4147	28.1098	31.0849
PFK15+rCTGF	28.2051	19.5122	17.5	23.0769	10.8108	17.0732	15					6.081	3.624	6.056			4.066	2.5	3.95			56.994	32.2355	23.863
rCTGF	5.88235	14.2857	18.1818	23.0769	10.2564	15.3846	12.766	17.1429				7.388	4.766	8.263			4.93	3.313	5.597			32.2168	20.5356	37.2507
												8.002	3.6	6.766			5.098	2.138	4.559			42.2077	13.569	38.0635
												7.628	4.144	6.027			5.026	2.721	4.134			39.7213	14.8321	30.0467
Thick												6.6	2.881	6.234			4.464	1.982	4.303			34.6156	19.8057	41.837
CTR	19.0476	17.1429	25.8065	32.5	6.25	31.4286	33.3333					3.979	5.232	5.282			2.83	3.455	3.704			36.2602	24.7458	28.0315
PFK15	52.6316	57.7778	56.7568	75.7576	70.2703	62.1622	64.1026					5.809	5.182	6.268			3.429	3.48	4.763			34.053	19.38	33.9166
PFK15+rCTGF	30.7692	41.4634	22.5	35.8974	40.5405	29.2683	20					4.114	4.924	8.962			2.859	3.258	6.172			30.9479	20.2709	30.7666
rCTGF	23.5294	33.3333	42.4242	23.0769	10.2564	26.9231	27.6596	31.4286				4.549	3.01	6.923			2.786	2.04	4.739				24.4947	37.8786
												6.673	6.796	5.975			3.954	4.203	4.268				32.9363	31.4644
												4.133	5.698	4.145			2.783	3.974	3.162					34.5331
Fingers												2.971	6.259	5.394			2.183	3.542	3.84					27.65
CTR	52.381	60	45.1613	35	68.75	37.1429	30					3.76	6.344	4.558			2.826	4.242	3.132
PFK15	2.63158	8.88889	8.10811	3.0303	2.7027	0	7.69231					5.657	6.265	2.904			3.678	4.519	2.132
PFK15+rCTGF	17.9487	19.5122	35	12.8205	24.3243	21.9512	15					4.931	4.195	3.967			2.623	2.695	2.381
rCTGF	17.6471	33.3333	24.2424	23.0769	53.8462	34.6154	40.4255	20				5.831	3.295	3.195			3.218	2.006	2.042
												4.53	3.904	4.193			2.637	2.675	2.555
												8.077	6.156	5.809			4.477	3.516	2.917
												6.125	2.515	3.602			3.571	1.49	2.279
												5.528	2.539	3.173			2.689	1.298	2.197
												7.696	3.487	3.849			4.333	2.199	2.603
												6.528	5.174	5.108			4.156	2.666	3.59
												3.93	4.113	3.433			2.795	2.183	2.39
												4.936	2.943	4.276			3.185	2.726	2.635
												3.743	3.723	3.517			2.165	2.503	2.424
												4.87	3.353	3.762			2.339	1.426	2.535
												6.199	1.674	3.293			3.621	2.111	2.081
												3.423	3.075	5.384			1.874	2.25	3.569
												5.495	3.135	4.718			2.649	2.25	3.028
												6.523	3.661	4.377			4.381	4.225	2.608
												7.788	7.917	8.614			4.929	3.084	5.286
												5.034	6.516	7.223			3.316	3.854	4.272
												7.874	8.83	6.225			5.282	2.129	3.661
												7.448	4.41	6.347			4.688	5.741	3.727
												6.277	12.812	7.875			4.285	3.966	4.714
												9.94	6.795	5.097			5.942	4.029	3.023
												9.755	7.766	6.644			6.306	4.478	4.177
												5.547	7.815	5.299			3.356	2.751	3.496
												6.814	5.298	5.256			4.299	1.198	3.486
												3.684	1.879	5.132			2.621	2.53	3.085
												3.842	4.066	5.227			2.566	2.772	3.482
													4.694	5.03				1.173	2.956
													1.835	3.09				2.434	1.696
													3.666	4.137				2.876	2.381
													4.599	5.506				3.382	3.229
													5.527	5.726				3.244	3.294
													5.247	4					2.152
														5.193					2.985
														5.736					3.42
														9.492					4.653
														10.062					5.193
														6.714					3.927
														6.95					3.166
														8.016					4.192
														12.271					7.05
														9.755					5.838
														7.446					4.274

## Sheet: Supplementary Fig. 1
a				b				c				d				e
iPS-ECs and HUVEC Seahorse assays				iPS-ECs and HUVEC Seahorse assays				iPS-ECs and HUVEC Seahorse assays				iPS-ECs and HUVEC Seahorse assays				13C label incorporation (%)
Glutamine-ATP-linked OCR				Palmitate-ATP-linked OCR				Pyruvate-ATP-linked OCR				Glucose-ATP-linked OCR					iPS-EC				HUVEC
HUVEC	iPS-EC			HUVEC	iPS-EC			HUVEC	iPS-EC			HUVEC	iPS-EC			Lactate	91.58	94.53	92.61		94.35	93.505	93.95	93.54
37.15	43.58			19.3	21.98			44.61	49.9			28.34	30.77			Phosphoenolpyruvate	85.405	84.125	93.275		90.88	93.79	90.035	93.76
41.67	42.03			16.94	5.22			39.02	44.66			25.41	28.1			2-phosphoglycerate	90.605	90.94	89.75		92.59	92.185	92.715	91.345
67.86	42.89			23.72	13.14				48.08			27.25	27.1			1,3-bisphosphoglycerate	87.265	87.32	92.985		88.975	88.3	89.88	91.68
																Dihydroxyacetone phosphate	91.12	90.595	83.935		89.07	88.925	95.695	93.84
44.72	14.74			14.39	8.73			46.15	38.16			11.57	16.97			Glyceraldehyde 3-phosphate	79.92	90.14	88.82		88.745	94.605	93.44	84.505
46.67	9.82			19.37	0			48.9	9.94			16.22	5.66			Fructose 1,6-bisphosphate	85.39	86.085	85.07		87.15	85.09	87.37	84.29
44.18	6.59			21.46	8.18							17.34				Fructose 6-phosphate	85.44	87.095	89.1		87.605	89.23	86.815	83.44
																Glucose	86.42	90.195	77.14		79.94	78.18	80.94	85.495
46.45	13.82			23.87	10.43			44.76	35.98			25.43	14.74
33.73	17.32			26.22	18.87			31.39	37.11			19.82	24.76
45.34	18.13			18.46	22.34				20.16			17.26	15.3
Glutamine-Maximal Respiration				Palmitate-Maximal Respiration				Pyruvate-Maximal Respiration				Glucose-Maximal Respiration
HUVEC	iPS-EC			HUVEC	iPS-EC			HUVEC	iPS-EC			HUVEC	iPS-EC
53.84	48.6			4.7	1.22			64.62	44.3			30.84	59.25
60.36	43.88			8.1	0			58.52	43.49			28.55	50.38
61.37	45.8			5.43	0				42.81			33.76	58.54
104.71	27.09			12.63	0			69.83	62.01			11.68	49.52
105.89	16.84			10.46	0			66.8	19.76			20.02	20.74
134.86	13.83			14.23	0							19.36
131.22	19.41			12.93	2.2			56.16	53.18			54.8	38.86
73.17	39.09			19.27	5.66			72.75	52.61			31.25	62.96
101.26	33.66			12.64	5.09				37.47			30.89	43.91

## Sheet: Supplementary Fig. 2
Survival of iPS-ECs treated with various concentrations of PFK15
PFK15 (μM)
0	0.5	1	2.5	5	10
438167	446961	451234	447416	471262	327064
476889	467890	461434	472442	470277	353436
475870	469916	456140	468116	477417	259560
474793	486614	475455	476087	476710	212051
462441	467582	456055	488561	465811	212690
461487	462929	483678	455380	464557	171841

[truncated: 4 more sheets: Supplementary Fig. 3, Supplementary Fig. 5, Supplementary Fig. 6, Supplementary Fig. 7]
